# Supplementary material for: Crystal structure of bis­{2-[(2-hy­droxy­eth­yl)amino]­ethanol-κ3 O,N,O′}copper(II) terephthalate
Source: Acta Crystallogr Sect E Struct Rep Online. 2014 Oct 18;70(Pt 11):m372–3. doi: 10.1107/S1600536814022272 (PMC4257266; doi:10.1107/S1600536814022272)
Supplement: Supplementary file 1 [file e-70-0m372-sup1.cif]

##############################################################################
#                                                                            #
# This CIF contains the data in a paper accepted for publication in          #
# Acta Crystallographica Section E. It conforms to the requirements of       #
# Notes for Authors for Acta Crystallographica Section E, and has been       #
# peer reviewed under the auspices of the IUCr Commission on Journals.       #
#                                                                            #
# Full details of the Crystallographic Information File format               #
# are given in the paper "The Crystallographic Information File (CIF):       #
# a New Standard Archive File for Crystallography" by S. R. Hall, F. H.      #
# Allen and I. D. Brown [Acta Cryst. (1991), A47, 655-685].                  #
#                                                                            #
# The current version of the core CIF dictionary is obtainable from          #
# ftp://ftp.iucr.org/pub/cif_core.dic.                                       #
#                                                                            #
# Software is freely available for graphical display of the structure(s)     #
# in this CIF. For information consult the CIF software page                 #
# http://www.iucr.org/resources/cif/software.                                #
#                                                                            #
# This file may be used for bona fide research purposes within the           #
# scientific community so long as proper attribution is given to the journal # 
# article from which it was obtained.                                        #
#                                                                            #
##############################################################################
data_global
_audit_creation_method     'SHELXL97'
_journal_date_recd_electronic     2014-09-29
_journal_date_accepted     2014-10-09
_journal_name_full     'Acta Crystallographica, Section E'
_journal_year     2014
_journal_volume     70
_journal_issue     11
_journal_page_first     m372
_journal_page_last     m373
_journal_paper_category     HM
_journal_paper_doi     10.1107/S1600536814022272
_journal_coeditor_code     WM5069
_publ_contact_author_name     'Dajun Sun'
_publ_contact_author_address
;
Department of Vascular Surgery
The China-Japan Union Hospital of Jilin University
Changchun 130033
People's Republic of China
;
_publ_contact_author_email     drsundj@163.com
_publ_contact_author_fax     +86-431-88796114
_publ_contact_author_phone     +86-431-88796114
_publ_section_title
;\
Crystal structure of
bis{2-[(2-hydroxyethyl)amino]ethanol-\k^3^<i>O</i>,<i>N</i>,<i>O</i>'}\
copper(II) terephthalate
;
_publ_section_title_footnote     .
loop_
    _publ_author_name
    _publ_author_address
    'Ya-Ping Li'
;
Department of Ophthalmology
The Second Hospital of Jilin University,
218 Ziqiang Street
Changchun 130041
People's Republic of China
;
    'Dajun Sun'
;
Department of Vascular Surgery
The China-Japan Union Hospital of Jilin University
Changchun 130033
People's Republic of China
;
    'Julia Ming'
;
St Erik's Eye Hospital
Karolinska Institutet
Polhemsgatan 50,
SE-112 82 Stockholm
Sweden
;
    'Liying Han'
;
Department of Gynecology ,
The Second Hospital of Jilin University,
218 Ziqiang Street
Changchun 130041
People's Republic of China
;
    'Guan-Fang Su'
;
Department of Ophthalmology
The Second Hospital of Jilin University,
218 Ziqiang Street
Changchun 130041
People's Republic of China
;
data_I
_audit_creation_method     SHELXL-97
_database_code_depnum_ccdc_archive     'CCDC 1028231'
_chemical_name_systematic
;\
Bis{2-[(2-hydroxyethyl)amino]ethanol-\
\k^3^<i>O</i>,<i>N</i>,<i>O</i>'}copper(II) terephthalate
;
_chemical_name_common     ?
_chemical_formula_moiety     'C8 H22 Cu N2 O4 2+, C8 H4 O4 2-'
_chemical_formula_sum     'C16 H26 Cu N2 O8'
_chemical_formula_iupac     '[Cu (C4 H11 N O2)2] (C8 H4 O4)'
_chemical_formula_weight     437.93
_chemical_melting_point     ?
_symmetry_cell_setting     monoclinic
_symmetry_space_group_name_H-M     'P 21/c'
_symmetry_space_group_name_Hall     '-P 2ybc'
loop_
    _symmetry_equiv_pos_as_xyz
    'x, y, z'
    '-x, y+1/2, -z+1/2'
    '-x, -y, -z'
    'x, -y-1/2, z-1/2'
_cell_length_a     8.6013(9)
_cell_length_b     9.0398(9)
_cell_length_c     11.5732(12)
_cell_angle_alpha     90.00
_cell_angle_beta     91.695(2)
_cell_angle_gamma     90.00
_cell_volume     899.47(16)
_cell_formula_units_Z     2
_cell_measurement_reflns_used     1780
_cell_measurement_theta_min     1.68
_cell_measurement_theta_max     22.84
_cell_measurement_temperature     293(2)
_exptl_crystal_description     block
_exptl_crystal_colour     blue
_exptl_crystal_size_max     0.29
_exptl_crystal_size_mid     0.27
_exptl_crystal_size_min     0.26
_exptl_crystal_density_diffrn     1.617
_exptl_crystal_density_meas     ?
_exptl_crystal_density_method     'not measured'
_exptl_crystal_F_000     458
_exptl_absorpt_coefficient_mu     1.263
_exptl_absorpt_correction_type     multi-scan
_exptl_absorpt_process_details
;
(<i>SADABS</i>; Bruker, 2002)
;
_exptl_absorpt_correction_T_min     0.728
_exptl_absorpt_correction_T_max     0.812
_exptl_special_details
;
;
_diffrn_ambient_temperature     293(2)
_diffrn_radiation_type     MoK\a
_diffrn_radiation_wavelength     0.71073
_diffrn_radiation_source     'fine-focus sealed tube'
_diffrn_radiation_monochromator     graphite
_diffrn_measurement_device_type     'Bruker SMART APEXII CCD'
_diffrn_measurement_method     'phi and omega scans'
_diffrn_detector_area_resol_mean     ?
_diffrn_reflns_number     4784
_diffrn_reflns_av_R_equivalents     0.0342
_diffrn_reflns_av_sigmaI/netI     0.0343
_diffrn_reflns_theta_min     2.37
_diffrn_reflns_theta_max     26.06
_diffrn_reflns_theta_full     25.00
_diffrn_measured_fraction_theta_max     0.999
_diffrn_measured_fraction_theta_full     1.000
_diffrn_reflns_limit_h_min     -10
_diffrn_reflns_limit_h_max     8
_diffrn_reflns_limit_k_min     -11
_diffrn_reflns_limit_k_max     11
_diffrn_reflns_limit_l_min     -12
_diffrn_reflns_limit_l_max     14
_diffrn_standards_number     ?
_diffrn_standards_interval_count     ?
_diffrn_standards_interval_time     ?
_diffrn_standards_decay_%     ?
_refine_special_details
;
 Refinement of F^2^ against ALL reflections.  The weighted R-factor wR and
 goodness of fit S are based on F^2^, conventional R-factors R are based
 on F, with F set to zero for negative F^2^. The threshold expression of
 F^2^ > 2sigma(F^2^) is used only for calculating R-factors(gt) etc. and is
 not relevant to the choice of reflections for refinement.  R-factors based
 on F^2^ are statistically about twice as large as those based on F, and R-
 factors based on ALL data will be even larger.
;
_reflns_number_total     1780
_reflns_number_gt     1611
_reflns_threshold_expression     I>2sigma(I)
_refine_ls_structure_factor_coef     Fsqd
_refine_ls_matrix_type     full
_refine_ls_R_factor_all     0.0327
_refine_ls_R_factor_gt     0.0300
_refine_ls_wR_factor_gt     0.0786
_refine_ls_wR_factor_ref     0.0798
_refine_ls_goodness_of_fit_ref     1.078
_refine_ls_restrained_S_all     1.079
_refine_ls_number_reflns     1780
_refine_ls_number_parameters     133
_refine_ls_number_restraints     3
_refine_ls_hydrogen_treatment     mixed
_refine_ls_weighting_scheme     calc
_refine_ls_weighting_details
         'calc w=1/[\s^2^(Fo^2^)+(0.0446P)^2^+0.3198P] where P=(Fo^2^+2Fc^2^)/3'
_atom_sites_solution_hydrogens     geom
_atom_sites_solution_primary     direct
_atom_sites_solution_secondary     difmap
_refine_ls_shift/su_max     0.000
_refine_ls_shift/su_mean     0.000
_refine_diff_density_max     0.308
_refine_diff_density_min     -0.826
_refine_ls_extinction_method     none
_refine_ls_extinction_coef     ?
loop_
    _atom_type_symbol
    _atom_type_description
    _atom_type_scat_dispersion_real
    _atom_type_scat_dispersion_imag
    _atom_type_scat_source
    'C' 'C' 0.0033 0.0016
                         'International Tables Vol C Tables 4.2.6.8 and 6.1.1.4'
    'H' 'H' 0.0000 0.0000
                         'International Tables Vol C Tables 4.2.6.8 and 6.1.1.4'
    'N' 'N' 0.0061 0.0033
                         'International Tables Vol C Tables 4.2.6.8 and 6.1.1.4'
    'O' 'O' 0.0106 0.0060
                         'International Tables Vol C Tables 4.2.6.8 and 6.1.1.4'
    'Cu' 'Cu' 0.3201 1.2651
                         'International Tables Vol C Tables 4.2.6.8 and 6.1.1.4'
_computing_data_collection
;
APEX2 (Bruker, 2002)
;
_computing_cell_refinement
;
SAINT (Bruker, 2002)
;
_computing_data_reduction
;
SAINT (Bruker, 2002)
;
_computing_structure_solution
;
SHELXS97 (Sheldrick, 2008)
;
_computing_structure_refinement
;
SHELXL97 (Sheldrick, 2008)
;
_computing_molecular_graphics
;
SHELXL97 (Sheldrick, 2008)
;
_computing_publication_material
;
SHELXTL (Sheldrick, 2008) and publCIF (Westrip, 2010)
;
loop_
    _atom_site_type_symbol
    _atom_site_label
    _atom_site_fract_x
    _atom_site_fract_y
    _atom_site_fract_z
    _atom_site_U_iso_or_equiv
    _atom_site_adp_type
    _atom_site_calc_flag
    _atom_site_refinement_flags
    _atom_site_occupancy
    _atom_site_symmetry_multiplicity
    _atom_site_disorder_assembly
    _atom_site_disorder_group
    C C1 1.3193(2) 0.5638(2) 0.79022(15) 0.0172(4) Uani d . 1 1 . .
    C C2 1.4142(2) 0.5319(2) 0.89901(16) 0.0152(4) Uani d . 1 1 . .
    C C3 1.5213(2) 0.4163(2) 0.90128(16) 0.0182(4) Uani d . 1 1 . .
    H H3 1.5359 0.3603 0.8351 0.022 Uiso calc R 1 1 . .
    C C4 1.3941(2) 0.6154(2) 0.99805(15) 0.0181(4) Uani d . 1 1 . .
    H H4 1.3232 0.6932 0.9968 0.022 Uiso calc R 1 1 . .
    C C5 1.1185(2) 0.3121(2) 1.02670(17) 0.0256(4) Uani d . 1 1 . .
    H H5A 1.2286 0.2892 1.0319 0.031 Uiso calc R 1 1 . .
    H H5B 1.1057 0.4155 1.0468 0.031 Uiso calc R 1 1 . .
    C C6 1.0583(2) 0.2870(2) 0.90354(17) 0.0235(4) Uani d . 1 1 . .
    H H6A 0.9534 0.3259 0.8956 0.028 Uiso calc R 1 1 . .
    H H6B 1.1229 0.3417 0.8511 0.028 Uiso calc R 1 1 . .
    C C7 1.2043(2) 0.0697(2) 0.82537(15) 0.0233(4) Uani d . 1 1 . .
    H H7A 1.2537 0.1440 0.7784 0.028 Uiso calc R 1 1 . .
    H H7B 1.1821 -0.0158 0.7769 0.028 Uiso calc R 1 1 . .
    C C8 1.3139(2) 0.0254(2) 0.92433(18) 0.0229(4) Uani d . 1 1 . .
    H H8A 1.3931 -0.0412 0.8968 0.027 Uiso calc R 1 1 . .
    H H8B 1.3649 0.1123 0.9568 0.027 Uiso calc R 1 1 . .
    N N1 1.05698(17) 0.12937(17) 0.86951(12) 0.0159(3) Uani d D 1 1 . .
    H H1A 0.985(2) 0.123(2) 0.8179(16) 0.024 Uiso d D 1 1 . .
    O O1 1.20598(16) 0.64876(16) 0.79517(11) 0.0258(3) Uani d . 1 1 . .
    O O2 1.3607(2) 0.49850(17) 0.70051(13) 0.0334(4) Uani d . 1 1 . .
    O O3 1.03789(17) 0.22244(15) 1.10678(11) 0.0211(3) Uani d D 1 1 . .
    H H3A 0.956(2) 0.259(3) 1.127(2) 0.032 Uiso d D 1 1 . .
    O O4 1.22477(15) -0.04666(15) 1.01071(11) 0.0163(3) Uani d D 1 1 . .
    H H4A 1.270(3) -0.031(3) 1.0742(16) 0.025 Uiso d D 1 1 . .
    Cu Cu1 1.0000 0.0000 1.0000 0.01196(13) Uani d S 1 2 . .
loop_
    _atom_site_aniso_label
    _atom_site_aniso_U_11
    _atom_site_aniso_U_22
    _atom_site_aniso_U_33
    _atom_site_aniso_U_12
    _atom_site_aniso_U_13
    _atom_site_aniso_U_23
    C1 0.0139(9) 0.0228(10) 0.0149(9) -0.0016(8) -0.0017(7) 0.0012(7)
    C2 0.0130(9) 0.0170(8) 0.0156(8) -0.0019(8) -0.0020(7) 0.0018(7)
    C3 0.0173(9) 0.0203(9) 0.0168(8) 0.0013(7) -0.0014(7) -0.0034(7)
    C4 0.0162(9) 0.0189(9) 0.0192(9) 0.0040(8) -0.0023(7) -0.0008(7)
    C5 0.0279(11) 0.0218(10) 0.0268(10) -0.0081(8) -0.0029(8) -0.0039(8)
    C6 0.0283(11) 0.0185(9) 0.0235(10) -0.0043(8) -0.0035(8) 0.0038(8)
    C7 0.0184(10) 0.0378(12) 0.0137(8) 0.0013(9) 0.0006(7) 0.0045(8)
    C8 0.0140(10) 0.0371(11) 0.0176(9) 0.0004(8) 0.0027(8) 0.0047(8)
    N1 0.0135(8) 0.0210(8) 0.0128(7) -0.0019(6) -0.0052(6) 0.0016(6)
    O1 0.0223(8) 0.0351(8) 0.0195(7) 0.0124(6) -0.0071(5) -0.0038(6)
    O2 0.0252(9) 0.0597(13) 0.0149(7) 0.0192(7) -0.0050(6) -0.0049(6)
    O3 0.0216(7) 0.0223(7) 0.0194(6) 0.0015(6) -0.0005(5) -0.0037(5)
    O4 0.0126(6) 0.0238(7) 0.0125(6) 0.0002(6) -0.0023(5) 0.0010(5)
    Cu1 0.01017(19) 0.0143(2) 0.01133(18) -0.00020(10) -0.00122(12) 0.00137(10)
_geom_special_details
;
 All esds (except the esd in the dihedral angle between two l.s. planes)
 are estimated using the full covariance matrix.  The cell esds are taken
 into account individually in the estimation of esds in distances, angles
 and torsion angles; correlations between esds in cell parameters are only
 used when they are defined by crystal symmetry.  An approximate (isotropic)
 treatment of cell esds is used for estimating esds involving l.s. planes.
;
loop_
    _geom_bond_atom_site_label_1
    _geom_bond_atom_site_label_2
    _geom_bond_site_symmetry_2
    _geom_bond_distance
    _geom_bond_publ_flag
    C1 O1 . 1.243(2) ?
    C1 O2 . 1.255(2) ?
    C1 C2 . 1.508(2) ?
    C2 C4 . 1.387(3) ?
    C2 C3 . 1.392(3) ?
    C3 C4 3_867 1.386(2) ?
    C3 H3 . 0.9300 ?
    C4 C3 3_867 1.386(2) ?
    C4 H4 . 0.9300 ?
    C5 O3 . 1.427(2) ?
    C5 C6 . 1.519(3) ?
    C5 H5A . 0.9700 ?
    C5 H5B . 0.9700 ?
    C6 N1 . 1.478(2) ?
    C6 H6A . 0.9700 ?
    C6 H6B . 0.9700 ?
    C7 N1 . 1.482(2) ?
    C7 C8 . 1.515(3) ?
    C7 H7A . 0.9700 ?
    C7 H7B . 0.9700 ?
    C8 O4 . 1.434(2) ?
    C8 H8A . 0.9700 ?
    C8 H8B . 0.9700 ?
    N1 Cu1 . 1.9830(15) ?
    N1 H1A . 0.847(16) ?
    O3 Cu1 . 2.3776(13) ?
    O3 H3A . 0.814(16) ?
    O4 Cu1 . 1.9791(13) ?
    O4 H4A . 0.835(17) ?
    Cu1 O4 3_757 1.9791(13) ?
    Cu1 N1 3_757 1.9830(15) ?
    Cu1 O3 3_757 2.3776(13) ?
loop_
    _geom_angle_atom_site_label_1
    _geom_angle_atom_site_label_2
    _geom_angle_atom_site_label_3
    _geom_angle_site_symmetry_1
    _geom_angle_site_symmetry_3
    _geom_angle
    _geom_angle_publ_flag
    O1 C1 O2 . . 124.81(17) ?
    O1 C1 C2 . . 119.04(16) ?
    O2 C1 C2 . . 116.13(16) ?
    C4 C2 C3 . . 119.43(17) ?
    C4 C2 C1 . . 120.51(17) ?
    C3 C2 C1 . . 120.05(17) ?
    C4 C3 C2 3_867 . 120.13(17) ?
    C4 C3 H3 3_867 . 119.9 ?
    C2 C3 H3 . . 119.9 ?
    C3 C4 C2 3_867 . 120.43(17) ?
    C3 C4 H4 3_867 . 119.8 ?
    C2 C4 H4 . . 119.8 ?
    O3 C5 C6 . . 111.45(16) ?
    O3 C5 H5A . . 109.3 ?
    C6 C5 H5A . . 109.3 ?
    O3 C5 H5B . . 109.3 ?
    C6 C5 H5B . . 109.3 ?
    H5A C5 H5B . . 108.0 ?
    N1 C6 C5 . . 113.19(15) ?
    N1 C6 H6A . . 108.9 ?
    C5 C6 H6A . . 108.9 ?
    N1 C6 H6B . . 108.9 ?
    C5 C6 H6B . . 108.9 ?
    H6A C6 H6B . . 107.8 ?
    N1 C7 C8 . . 110.78(15) ?
    N1 C7 H7A . . 109.5 ?
    C8 C7 H7A . . 109.5 ?
    N1 C7 H7B . . 109.5 ?
    C8 C7 H7B . . 109.5 ?
    H7A C7 H7B . . 108.1 ?
    O4 C8 C7 . . 108.27(16) ?
    O4 C8 H8A . . 110.0 ?
    C7 C8 H8A . . 110.0 ?
    O4 C8 H8B . . 110.0 ?
    C7 C8 H8B . . 110.0 ?
    H8A C8 H8B . . 108.4 ?
    C6 N1 C7 . . 116.30(16) ?
    C6 N1 Cu1 . . 111.45(11) ?
    C7 N1 Cu1 . . 106.31(11) ?
    C6 N1 H1A . . 104.5(15) ?
    C7 N1 H1A . . 110.2(15) ?
    Cu1 N1 H1A . . 107.9(15) ?
    C5 O3 Cu1 . . 101.82(10) ?
    C5 O3 H3A . . 113.5(18) ?
    Cu1 O3 H3A . . 112.5(18) ?
    C8 O4 Cu1 . . 113.63(11) ?
    C8 O4 H4A . . 106.7(18) ?
    Cu1 O4 H4A . . 116.8(18) ?
    O4 Cu1 O4 . 3_757 180.0 ?
    O4 Cu1 N1 . 3_757 95.14(6) ?
    O4 Cu1 N1 3_757 3_757 84.86(6) ?
    O4 Cu1 N1 . . 84.86(6) ?
    O4 Cu1 N1 3_757 . 95.14(6) ?
    N1 Cu1 N1 3_757 . 180.0 ?
    O4 Cu1 O3 . 3_757 88.34(5) ?
    O4 Cu1 O3 3_757 3_757 91.66(5) ?
    N1 Cu1 O3 3_757 3_757 82.18(5) ?
    N1 Cu1 O3 . 3_757 97.82(5) ?
    O4 Cu1 O3 . . 91.66(5) ?
    O4 Cu1 O3 3_757 . 88.34(5) ?
    N1 Cu1 O3 3_757 . 97.82(5) ?
    N1 Cu1 O3 . . 82.18(5) ?
    O3 Cu1 O3 3_757 . 180.0 ?
loop_
    _geom_torsion_atom_site_label_1
    _geom_torsion_atom_site_label_2
    _geom_torsion_atom_site_label_3
    _geom_torsion_atom_site_label_4
    _geom_torsion_site_symmetry_1
    _geom_torsion_site_symmetry_2
    _geom_torsion_site_symmetry_3
    _geom_torsion_site_symmetry_4
    _geom_torsion
    _geom_torsion_publ_flag
    O1 C1 C2 C4 . . . . -11.6(3) ?
    O2 C1 C2 C4 . . . . 169.71(18) ?
    O1 C1 C2 C3 . . . . 167.30(18) ?
    O2 C1 C2 C3 . . . . -11.4(3) ?
    C4 C2 C3 C4 . . . 3_867 0.4(3) ?
    C1 C2 C3 C4 . . . 3_867 -178.47(17) ?
    C3 C2 C4 C3 . . . 3_867 -0.4(3) ?
    C1 C2 C4 C3 . . . 3_867 178.46(17) ?
    O3 C5 C6 N1 . . . . -52.7(2) ?
    N1 C7 C8 O4 . . . . 41.4(2) ?
    C5 C6 N1 C7 . . . . -85.3(2) ?
    C5 C6 N1 Cu1 . . . . 36.8(2) ?
    C8 C7 N1 C6 . . . . 82.9(2) ?
    C8 C7 N1 Cu1 . . . . -41.82(18) ?
    C6 C5 O3 Cu1 . . . . 37.08(18) ?
    C7 C8 O4 Cu1 . . . . -20.7(2) ?
    C8 O4 Cu1 O4 . . . 3_757  -5E1(2)
                                     ?
    C8 O4 Cu1 N1 . . . 3_757 178.34(13) ?
    C8 O4 Cu1 N1 . . . . -1.66(13) ?
    C8 O4 Cu1 O3 . . . 3_757 96.35(13) ?
    C8 O4 Cu1 O3 . . . . -83.65(13) ?
    C6 N1 Cu1 O4 . . . . -103.85(13) ?
    C7 N1 Cu1 O4 . . . . 23.81(11) ?
    C6 N1 Cu1 O4 . . . 3_757 76.15(13) ?
    C7 N1 Cu1 O4 . . . 3_757 -156.19(11) ?
    C6 N1 Cu1 N1 . . . 3_757 1E1(10)
                                    ?
    C7 N1 Cu1 N1 . . . 3_757  13E1(10)
                                      ?
    C6 N1 Cu1 O3 . . . 3_757 168.55(12) ?
    C7 N1 Cu1 O3 . . . 3_757 -63.79(12) ?
    C6 N1 Cu1 O3 . . . . -11.45(12) ?
    C7 N1 Cu1 O3 . . . . 116.21(12) ?
    C5 O3 Cu1 O4 . . . . 69.87(12) ?
    C5 O3 Cu1 O4 . . . 3_757 -110.13(12) ?
    C5 O3 Cu1 N1 . . . 3_757 165.29(12) ?
    C5 O3 Cu1 N1 . . . . -14.71(12) ?
    C5 O3 Cu1 O3 . . . 3_757 -40.8(3) ?
loop_
    _geom_hbond_atom_site_label_D
    _geom_hbond_atom_site_label_H
    _geom_hbond_atom_site_label_A
    _geom_hbond_site_symmetry_A
    _geom_hbond_distance_DH
    _geom_hbond_distance_HA
    _geom_hbond_distance_DA
    _geom_hbond_angle_DHA
    N1 H1A O1 2_746 0.847(16) 2.084(16) 2.9196(19) 168(2)
    O4 H4A O2 4_566 0.835(17) 1.661(17) 2.496(2) 180(3)
    O3 H3A O1 3_767 0.814(16) 1.881(17) 2.6803(19) 167(2)
_iucr_refine_instructions_details
;
TITL aa in P2(1)/c
CELL  0.71073   8.6013   9.0398  11.5732   90.000   91.695   90.000
ZERR     2.00   0.0009   0.0009   0.0012    0.000    0.002    0.000
LATT   1
SYMM  - X, 1/2 + Y, 1/2 - Z
SFAC  C    H    N    O    CU
UNIT  32   52   4    16   2
MERG   2
Eqiv  $1  -x+2, y-1/2, -z+3/2
Eqiv  $2  x, -y+1/2, z+1/2
Eqiv  $3  -x+2, -y+1, -z+2
Htab    N1  O1_$1
Htab   O4  O2_$2
Htab   O3  O1_$3
dfix 0.85 0.02 N1 H1A O3 H3a O4 H4a
FMAP   2
PLAN    5
ACTA    50.00
BOND   $H
CONF
L.S.  24
WGHT    0.044600    0.319800
FVAR       0.30071
C1    1    1.319265    0.563824    0.790222    11.00000    0.01386    0.02279 =
         0.01493    0.00123   -0.00166   -0.00156
C2    1    1.414216    0.531913    0.899014    11.00000    0.01301    0.01697 =
         0.01559    0.00178   -0.00205   -0.00191
C3    1    1.521260    0.416312    0.901285    11.00000    0.01733    0.02033 =
         0.01682   -0.00337   -0.00138    0.00129
AFIX  43
H3    2    1.535943    0.360282    0.835101    11.00000   -1.20000
AFIX   0
C4    1    1.394056    0.615407    0.998045    11.00000    0.01619    0.01888 =
         0.01918   -0.00076   -0.00230    0.00404
AFIX  43
H4    2    1.323240    0.693173    0.996849    11.00000   -1.20000
AFIX   0
C5    1    1.118490    0.312144    1.026702    11.00000    0.02793    0.02184 =
         0.02685   -0.00394   -0.00290   -0.00810
AFIX  23
H5A   2    1.228645    0.289213    1.031861    11.00000   -1.20000
H5B   2    1.105698    0.415516    1.046792    11.00000   -1.20000
AFIX   0
C6    1    1.058265    0.286994    0.903536    11.00000    0.02832    0.01846 =
         0.02349    0.00385   -0.00353   -0.00434
AFIX  23
H6A   2    0.953380    0.325878    0.895637    11.00000   -1.20000
H6B   2    1.122879    0.341673    0.851136    11.00000   -1.20000
AFIX   0
C7    1    1.204308    0.069661    0.825370    11.00000    0.01838    0.03780 =
         0.01368    0.00453    0.00063    0.00126
AFIX  23
H7A   2    1.253670    0.144017    0.778424    11.00000   -1.20000
H7B   2    1.182127   -0.015792    0.776943    11.00000   -1.20000
AFIX   0
C8    1    1.313885    0.025379    0.924331    11.00000    0.01401    0.03708 =
         0.01761    0.00474    0.00269    0.00040
AFIX  23
H8A   2    1.393118   -0.041172    0.896781    11.00000   -1.20000
H8B   2    1.364879    0.112284    0.956787    11.00000   -1.20000
AFIX   0
N1    3    1.056976    0.129367    0.869511    11.00000    0.01352    0.02099 =
         0.01282    0.00165   -0.00523   -0.00193
H1A   2    0.985288    0.123271    0.817912    11.00000   -1.50000
O1    4    1.205984    0.648763    0.795170    11.00000    0.02226    0.03508 =
         0.01947   -0.00382   -0.00713    0.01238
O2    4    1.360723    0.498503    0.700513    11.00000    0.02524    0.05966 =
         0.01492   -0.00486   -0.00504    0.01916
O3    4    1.037892    0.222445    1.106783    11.00000    0.02158    0.02225 =
         0.01935   -0.00366   -0.00052    0.00152
H3A   2    0.956405    0.258555    1.127070    11.00000   -1.50000
O4    4    1.224774   -0.046656    1.010710    11.00000    0.01261    0.02379 =
         0.01248    0.00101   -0.00234    0.00021
H4A   2    1.270398   -0.030565    1.074155    11.00000   -1.50000
CU1   5    1.000000    0.000000    1.000000    10.50000    0.01017    0.01428 =
         0.01133    0.00137   -0.00122   -0.00020
HKLF 4
REM  aa in P2(1)/c
REM R1 =  0.0300 for   1611 Fo > 4sig(Fo)  and  0.0327 for all   1780 data
REM    133 parameters refined using      3 restraints
END
WGHT      0.0449      0.3005
REM Highest difference peak  0.308,  deepest hole -0.826,  1-sigma level  0.095
Q1    1   1.1352  0.1015  0.8428  11.00000  0.05    0.31
Q2    1   1.4118  0.5782  0.9431  11.00000  0.05    0.26
Q3    1   0.9412  0.2212  1.2343  11.00000  0.05    0.23
Q4    1   0.9178  0.3194  0.7608  11.00000  0.05    0.22
Q5    1   0.9039  0.3441  0.7799  11.00000  0.05    0.22
;
