# Supplementary material for: Crystal structure of bis­{2-[(2-hy­droxy­eth­yl)amino]­ethanol-κ3 O,N,O′}copper(II) terephthalate
Source: Acta Crystallogr Sect E Struct Rep Online. 2014 Oct 18;70(Pt 11):m372–3. doi: 10.1107/S1600536814022272 (PMC4257266; doi:10.1107/S1600536814022272)
Supplement: Supplementary file 2 [file e-70-0m372-Isup2.hkl]

#
# h,k,l, Fc-squared, Fo-squared, sigma(Fo-squared) and status flag
#
data_I
_shelx_title ' aa in P2(1)/c'
_shelx_refln_list_code          4
_shelx_F_calc_maximum      116.76
_exptl_crystal_F_000       458.00
_reflns_d_resolution_high  0.8088
 
loop_
 _symmetry_equiv_pos_as_xyz
 'x, y, z'
 '-x, y+1/2, -z+1/2'
 '-x, -y, -z'
 'x, -y-1/2, z-1/2'
 
_cell_length_a     8.6013
_cell_length_b     9.0398
_cell_length_c    11.5732
_cell_angle_alpha  90.000
_cell_angle_beta   91.695
_cell_angle_gamma  90.000
 
_shelx_F_squared_multiplier     1.000
 
loop_
 _refln_index_h
 _refln_index_k
 _refln_index_l
 _refln_F_squared_calc
 _refln_F_squared_meas
 _refln_F_squared_sigma
 _refln_observed_status
   1   0   0     6242.58     5161.92    149.63 o
   2   0   0     2104.44     1968.58     59.39 o
   3   0   0     6327.06     5404.45    161.79 o
   4   0   0     2534.23     2224.38     83.99 o
   5   0   0     4313.61     4053.15     95.88 o
   6   0   0      854.29      795.65     20.36 o
   7   0   0       49.42       59.52      4.70 o
   8   0   0       95.86       96.43      9.95 o
   9   0   0      589.46      595.41     27.54 o
  10   0   0      671.05      801.43     35.06 o
   1   1   0        1.28        9.81      0.78 o
   2   1   0     4287.77     4223.14    122.80 o
   3   1   0     1912.31     2030.94     37.80 o
   4   1   0     2700.76     2941.22     42.59 o
   5   1   0      271.06      316.46      6.83 o
   6   1   0       31.35       33.25      2.41 o
   7   1   0       80.35       78.28      3.68 o
   8   1   0      106.53       98.77      7.25 o
   9   1   0       53.12       49.91      5.92 o
  10   1   0        2.07        5.51      4.02 o
   0   2   0    11770.24     7858.43    176.22 o
   1   2   0     2694.04     2919.79    117.94 o
   2   2   0      202.86      223.93      5.03 o
   3   2   0     2586.56     2598.43     43.82 o
   4   2   0      786.21      723.53     14.22 o
   5   2   0     2138.99     2187.32     32.77 o
   6   2   0     1606.56     1617.88     48.24 o
   7   2   0      451.14      447.03     17.25 o
   8   2   0      579.53      583.22     19.17 o
   9   2   0     1042.69     1018.85     29.45 o
  10   2   0      800.82      812.36     25.79 o
   1   3   0     1478.53     1543.54     22.78 o
   2   3   0      147.94      175.95      4.65 o
   3   3   0      391.29      496.91     10.28 o
   4   3   0       57.55       73.21      3.70 o
   5   3   0      297.57      286.31     10.58 o
   6   3   0       67.99       72.39      3.21 o
   7   3   0        0.36        2.10      1.42 o
   8   3   0       10.23        5.48      2.20 o
   9   3   0       31.74       32.30      5.68 o
  10   3   0       24.85       31.17      6.22 o
   0   4   0     2912.96     2795.96     57.26 o
   1   4   0     1621.42     1561.52     23.57 o
   2   4   0     1432.56     1347.10     24.27 o
   3   4   0     4787.08     4734.01     78.99 o
   4   4   0      861.38      832.86     19.01 o
   5   4   0      859.41      785.15     24.21 o
   6   4   0     1046.55     1023.27     22.94 o
   7   4   0      906.95      746.18    143.56 o
   8   4   0      497.41      490.13     44.46 o
   9   4   0      626.43      607.15     58.06 o
   1   5   0       10.31       23.72     13.02 o
   2   5   0       86.50      109.74      5.35 o
   3   5   0       47.40       63.13      3.31 o
   4   5   0        2.38        5.33      1.53 o
   5   5   0       31.82       25.42      2.66 o
   6   5   0      100.08       95.66      5.71 o
   7   5   0       94.06       60.91     27.81 o
   8   5   0        2.90        2.58      2.13 o
   9   5   0        9.79       14.31      4.76 o
   0   6   0     1243.30     1205.05     28.31 o
   1   6   0     1142.68     1169.27     19.24 o
   2   6   0      405.91      381.75      9.55 o
   3   6   0     1118.03     1074.97     25.95 o
   4   6   0      184.91      193.37      6.49 o
   5   6   0      827.54      751.90     16.72 o
   6   6   0      359.21      368.82     17.41 o
   7   6   0      539.65      528.84     53.52 o
   8   6   0      450.69      425.49     24.94 o
   1   7   0       42.76       45.40      2.77 o
   2   7   0        9.70       14.20      2.21 o
   3   7   0       26.32       32.50      2.94 o
   4   7   0       19.26       16.42      2.46 o
   5   7   0      234.32      228.86      7.88 o
   6   7   0      194.68      181.45      7.25 o
   7   7   0        0.66        5.72      4.59 o
   8   7   0        0.31        3.77      3.66 o
   0   8   0      491.30      493.88     15.19 o
   1   8   0      556.99      544.40     13.41 o
   2   8   0     1235.19     1199.07     24.51 o
   3   8   0     1198.50     1181.76     30.10 o
   4   8   0      212.65      214.33      7.74 o
   5   8   0      770.15      690.00     22.76 o
   6   8   0      229.32      247.78     12.79 o
   7   8   0      237.47      243.38     34.78 o
   1   9   0       71.59       70.09      4.58 o
   2   9   0       48.17       52.50      4.18 o
   3   9   0        1.93        2.44      2.13 o
   4   9   0      261.21      239.00     10.06 o
   5   9   0        0.48       -0.05      2.05 o
   6   9   0       67.00       59.51      6.23 o
   0  10   0      261.64      294.16     17.80 o
   1  10   0      318.63      332.97     10.84 o
   2  10   0      893.44      890.33     26.56 o
   3  10   0      404.28      403.18     12.33 o
   4  10   0       77.27       79.44      5.52 o
   1  11   0       19.54       25.05      3.75 o
 -10   1   1      311.82      324.64     14.02 o
  -9   1   1      907.03      937.73     26.92 o
  -8   1   1      339.02      266.54     34.95 o
  -7   1   1      101.25      115.87      4.59 o
  -6   1   1     2096.58     2054.75     34.03 o
  -5   1   1      576.20      485.54      9.35 o
  -4   1   1     4799.36     4519.61     64.34 o
  -3   1   1     5256.09     5000.74    103.98 o
  -2   1   1     1844.56     2071.34     94.44 o
  -1   1   1    13633.23    10019.16    593.37 o
   0   1   1     4766.05     3929.09    194.08 o
   1   1   1     3988.25     3644.80    108.05 o
   2   1   1     1587.79     1532.05     62.80 o
   3   1   1     3593.49     3549.73     71.24 o
   4   1   1     3628.76     3600.92     76.73 o
   5   1   1     3590.88     3461.47     67.96 o
   6   1   1      728.13      701.98     12.81 o
   7   1   1      330.06      331.76     12.85 o
   8   1   1      364.89      392.82     14.73 o
   9   1   1      918.20      938.04     27.25 o
  10   1   1       51.63       53.75      6.48 o
 -10   2   1        1.09       -1.51      3.45 o
  -9   2   1        0.40       -3.17      3.17 o
  -8   2   1       40.51       32.34      2.82 o
  -7   2   1        5.18        4.63      1.66 o
  -6   2   1       69.35       73.83      3.29 o
  -5   2   1      510.23      573.51     10.85 o
  -4   2   1       18.02       15.89      1.54 o
  -3   2   1      527.48      588.99     11.46 o
  -2   2   1     5701.12     5645.52     92.27 o
  -1   2   1     1301.04     1443.51     24.52 o
   0   2   1     3310.82     3194.36     57.38 o
   1   2   1        2.85        3.59      0.42 o
   2   2   1       48.34       64.99      2.27 o
   3   2   1      590.14      665.46     15.68 o
   4   2   1        2.98        6.34      1.12 o
   5   2   1       75.15       81.22      2.96 o
   6   2   1      171.71      175.11      4.96 o
   7   2   1      465.29      297.12    107.27 o
   8   2   1      403.75      400.31     15.40 o
   9   2   1       83.39       87.71      7.46 o
  10   2   1      152.38      146.20     10.02 o
 -10   3   1      401.00      424.55     26.98 o
  -9   3   1     1192.79     1168.36     32.89 o
  -8   3   1      907.54      915.81     31.43 o
  -7   3   1      125.20      132.75      6.34 o
  -6   3   1      768.57      734.21     17.13 o
  -5   3   1      518.52      469.43     10.78 o
  -4   3   1     2153.29     2191.56     45.34 o
  -3   3   1     3429.89     3319.93     55.72 o
  -2   3   1      666.82      840.60     15.57 o
  -1   3   1     1918.11     1956.60     33.31 o
   0   3   1     9719.45     7908.09    110.21 o
   1   3   1     2176.24     2149.78     29.20 o
   2   3   1     1874.86     1965.17     40.65 o
   3   3   1       92.43       63.18      3.28 o
   4   3   1      328.08      302.19      8.96 o
   5   3   1     1658.12     1616.55     29.53 o
   6   3   1     1220.55     1125.12     35.50 o
   7   3   1      687.14      500.02     82.33 o
   8   3   1      744.81      700.64     35.72 o
   9   3   1      535.39      498.60     18.99 o
  10   3   1      702.79      704.07     24.52 o
  -9   4   1       27.86       24.51      5.13 o
  -8   4   1       88.16       91.25      7.56 o
  -7   4   1       16.58       17.15      2.25 o
  -6   4   1      261.97      258.08      7.83 o
  -5   4   1       96.31       87.96      4.92 o
  -4   4   1        0.19        3.22      1.21 o
  -3   4   1     1892.35     2029.96     43.15 o
  -2   4   1       70.84       85.05      3.28 o
  -1   4   1      147.43      171.39      4.83 o
   0   4   1      612.25      716.20     13.83 o
   1   4   1        5.98        8.75      2.71 o
   2   4   1       61.02       80.31      3.22 o
   3   4   1       15.53       20.18      1.97 o
   4   4   1       39.74       39.61      2.64 o
   5   4   1      154.33      149.44      5.35 o
   6   4   1      307.45      290.42     20.88 o
   7   4   1        0.92        1.41      1.59 o
   8   4   1      134.40      108.87     11.00 o
   9   4   1       26.30       29.65      5.90 o
  -9   5   1      452.08      487.91     26.76 o
  -8   5   1      510.80      519.38     28.87 o
  -7   5   1      571.27      562.83     22.32 o
  -6   5   1     2657.44     2538.67     78.30 o
  -5   5   1     1832.25     1799.67     41.30 o
  -4   5   1     1716.39     1669.26     52.25 o
  -3   5   1     3747.20     3498.90     73.69 o
  -2   5   1     1296.95     1207.27     27.37 o
  -1   5   1      781.09      729.08     14.75 o
   0   5   1     1983.78     1904.28     28.84 o
   1   5   1       10.74       13.39      3.11 o
   2   5   1     1468.35     1438.20     26.39 o
   3   5   1      643.05      636.02     16.27 o
   4   5   1     1127.96     1118.00     41.58 o
   5   5   1      454.39      464.11     12.79 o
   6   5   1      398.79      357.61     31.55 o
   7   5   1      376.97      373.91     22.17 o
   8   5   1      654.35      632.81     60.66 o
   9   5   1       67.59       70.83      7.77 o
  -8   6   1       84.27       90.67      6.77 o
  -7   6   1      398.27      364.08     10.88 o
  -6   6   1       82.83       74.28      4.50 o
  -5   6   1      104.04      111.58      5.10 o
  -4   6   1        3.25        3.53      1.59 o
  -3   6   1       18.46       18.56      2.18 o
  -2   6   1      738.78      797.11     20.05 o
  -1   6   1     1593.17     1644.40     30.21 o
   0   6   1       98.37      102.78      3.30 o
   1   6   1       80.14       95.54      3.53 o
   2   6   1        2.55        3.75      1.36 o
   3   6   1        0.99        2.89      1.34 o
   4   6   1      168.73      168.06      6.07 o
   5   6   1       10.34       11.04      2.19 o
   6   6   1      149.34      106.50     25.93 o
   7   6   1        3.32        3.71      3.08 o
   8   6   1        4.58        6.56      3.90 o
  -8   7   1       31.62       35.50      7.85 o
  -7   7   1      110.91      132.80      7.96 o
  -6   7   1      774.81      698.67     24.89 o
  -5   7   1        9.19        6.12      2.12 o
  -4   7   1       23.32       21.20      2.66 o
  -3   7   1      408.45      403.79     10.61 o
  -2   7   1     1086.64     1083.97     26.48 o
  -1   7   1     1076.29     1140.13     22.73 o
   0   7   1     1084.36     1154.96     19.62 o
   1   7   1      439.37      455.02      9.66 o
   2   7   1     1465.85     1403.17     27.10 o
   3   7   1     1533.97     1536.30     41.21 o
   4   7   1     1949.85     1775.79     56.87 o
   5   7   1      201.98      200.29      7.42 o
   6   7   1      437.37      277.78    129.66 o
   7   7   1      556.01      542.28     30.91 o
   8   7   1      599.66      569.68     54.91 o
  -7   8   1        6.31        8.15      3.57 o
  -6   8   1       59.57       49.11      9.95 o
  -5   8   1        0.10        0.98      1.89 o
  -4   8   1       89.62       97.31      5.24 o
  -3   8   1       19.96       19.37      2.70 o
  -2   8   1       10.92       13.52      2.46 o
  -1   8   1        4.71        4.83      1.84 o
   0   8   1      366.64      358.43      8.68 o
   1   8   1       11.68       10.00      1.86 o
   2   8   1       68.06       67.60      4.30 o
   3   8   1        7.92        7.13      2.15 o
   4   8   1        1.50        2.75      1.83 o
   5   8   1       64.36       68.84      4.71 o
   6   8   1        2.14        1.41      1.86 o
   7   8   1       19.05       18.01      4.65 o
  -6   9   1      682.87      649.46     34.67 o
  -5   9   1      159.74      144.78      6.87 o
  -4   9   1      353.29      356.69     16.95 o
  -3   9   1      923.73      909.43     34.79 o
  -2   9   1      912.16      875.77     19.78 o
  -1   9   1      617.70      604.21     15.08 o
   0   9   1      372.80      367.52     10.84 o
   1   9   1      782.51      803.57     16.44 o
   2   9   1      598.54      599.70     15.13 o
   3   9   1      372.21      369.56     14.50 o
   4   9   1      296.37      283.89     10.56 o
   5   9   1       86.89       99.35     10.10 o
   6   9   1      241.43      231.64     13.55 o
  -4  10   1        6.00       10.46      3.64 o
  -3  10   1       49.60       47.46      4.36 o
  -2  10   1        3.25        2.85      2.30 o
  -1  10   1        0.00        0.22      2.08 o
   0  10   1        1.40        2.97      2.26 o
   1  10   1      110.83      104.43      7.39 o
   2  10   1       46.78       50.57      4.41 o
   3  10   1      193.94      181.51      7.87 o
   4  10   1       27.96       31.98      3.99 o
  -1  11   1       42.11       38.47      4.32 o
   0  11   1       32.77       38.51      5.42 o
   1  11   1      158.98      174.88     10.09 o
 -10   0   2      189.74      215.87     15.70 o
  -9   0   2     2162.84     2290.50     76.64 o
  -8   0   2     1057.30     1102.10     28.09 o
  -7   0   2     1125.52     1134.02     28.11 o
  -6   0   2        5.02       10.91      2.74 o
  -5   0   2      671.23      586.14     28.53 o
  -4   0   2     1787.45     1628.79     35.42 o
  -3   0   2     2009.61     1849.86     38.76 o
  -2   0   2     4957.12     4217.75     83.86 o
  -1   0   2       94.99       97.98      3.43 o
   0   0   2     7795.09     5281.14    159.80 o
   1   0   2    12384.31    10117.36    392.86 o
   2   0   2     7302.09     6583.87    187.12 o
   3   0   2     1395.05     1456.21     39.65 o
   4   0   2     1922.91     1932.87     40.72 o
   5   0   2     1348.12     1375.20     44.12 o
   6   0   2      389.16      352.00     17.80 o
   7   0   2     1788.84     1825.48     62.15 o
   8   0   2     1470.24     1548.23     55.18 o
   9   0   2      102.50      120.76     11.61 o
  10   0   2      727.32      856.84     37.27 o
 -10   1   2        2.54        3.10      5.64 o
  -9   1   2       51.64       47.45      9.49 o
  -8   1   2       53.96       52.86      3.65 o
  -7   1   2        5.64        2.99      2.04 o
  -6   1   2       48.57       46.53      2.84 o
  -5   1   2      233.65      263.25      6.20 o
  -4   1   2      100.48      125.39      8.89 o
  -3   1   2        7.44        7.83      0.87 o
  -2   1   2     2061.53     2196.86     35.34 o
  -1   1   2      184.32      198.90      4.04 o
   0   1   2       59.06       55.47      1.58 o
   1   1   2      488.67      572.63     10.57 o
   2   1   2      353.23      384.11      7.72 o
   3   1   2       89.67       90.95      2.74 o
   4   1   2       62.32       69.72      2.78 o
   5   1   2      149.44      165.57      4.28 o
   6   1   2        7.42       16.41      6.25 o
   7   1   2      249.03      265.91     11.46 o
   8   1   2        1.23        2.13      2.99 o
   9   1   2       35.06       30.78      5.08 o
  10   1   2       67.69       67.06      7.19 o
 -10   2   2       75.76       78.30     11.72 o
  -9   2   2     1113.53     1016.51     61.94 o
  -8   2   2      118.90      128.69      5.27 o
  -7   2   2      434.21      465.45     10.17 o
  -6   2   2      423.54      391.76      8.49 o
  -5   2   2     1621.46     1595.88     24.83 o
  -4   2   2     4019.02     3957.25     56.77 o
  -3   2   2      367.91      322.37     27.11 o
  -2   2   2     1421.53     1373.37     23.72 o
  -1   2   2      528.84      540.45     10.02 o
   0   2   2     1263.66     1262.66     18.71 o
   1   2   2     3108.19     2964.48     53.73 o
   2   2   2      661.58      698.58     15.90 o
   3   2   2      725.77      715.32     18.41 o
   4   2   2     4708.07     4633.66     77.23 o
   5   2   2     2442.05     2490.83     43.51 o
   6   2   2      303.57      262.82     15.68 o
   7   2   2     1238.72     1169.34     55.40 o
   8   2   2     1226.65     1164.43     32.14 o
   9   2   2      192.99      215.08     11.71 o
  10   2   2     1315.31     1392.50     53.30 o
 -10   3   2        5.88        0.11      7.30 o
  -9   3   2       64.04       62.57     10.12 o
  -8   3   2        4.33        6.11      2.06 o
  -7   3   2        3.53        4.30      1.62 o
  -6   3   2       69.50       68.11      3.51 o
  -5   3   2      290.04      336.86      8.49 o
  -4   3   2     1609.00     1757.47     31.16 o
  -3   3   2       67.55       69.90      2.84 o
  -2   3   2       64.18       68.17      2.63 o
  -1   3   2        1.64        3.20      0.62 o
   0   3   2     1543.87     1641.80     30.24 o
   1   3   2     1402.68     1452.47     19.34 o
   2   3   2      892.71      915.51     11.63 o
   3   3   2        4.18        5.03      1.19 o
   4   3   2       26.94       29.24      2.18 o
   5   3   2      220.69      252.28      7.07 o
   6   3   2      452.19      445.95     21.51 o
   7   3   2      431.04      420.38     23.17 o
   8   3   2        0.28        1.00      3.28 o
   9   3   2        3.84        2.42      3.97 o
  10   3   2        2.04       -0.27      4.21 o
  -9   4   2     1042.62     1067.17     29.19 o
  -8   4   2      100.99      111.70      5.67 o
  -7   4   2      779.65      772.70     25.08 o
  -6   4   2     2317.62     2191.09     67.07 o
  -5   4   2     1309.18     1286.52     52.95 o
  -4   4   2     4760.73     4707.87     95.61 o
  -3   4   2      678.59      670.78     14.46 o
  -2   4   2     1782.62     1808.82     31.74 o
  -1   4   2     6348.69     6104.22     86.92 o
   0   4   2     2760.40     2706.89     39.61 o
   1   4   2     2873.04     2919.62     37.86 o
   2   4   2       42.14       25.99      1.42 o
   3   4   2      438.89      402.58     10.10 o
   4   4   2     2329.29     2253.65     65.68 o
   5   4   2      747.49      763.25     20.30 o
   6   4   2       25.80       21.09      4.87 o
   7   4   2      362.31      348.84     28.26 o
   8   4   2      100.60       98.27      7.97 o
   9   4   2      381.55      348.89     26.04 o
  -9   5   2       31.33       35.22      5.24 o
  -8   5   2      236.45      233.77      8.26 o
  -7   5   2        2.88        1.76      1.88 o
  -6   5   2       35.36       39.77      3.31 o
  -5   5   2      105.70      108.23      4.77 o
  -4   5   2      930.11      978.89     34.92 o
  -3   5   2       12.77       12.72      1.79 o
  -2   5   2     1986.73     2007.93     35.55 o
  -1   5   2      763.11      774.59     12.83 o
   0   5   2       68.76       71.51      2.73 o
   1   5   2       66.93       67.68      2.27 o
   2   5   2       43.93       47.62      2.37 o
   3   5   2     1499.77     1550.86     33.02 o
   4   5   2      360.38      373.08      9.57 o
   5   5   2       85.05       86.32      5.20 o
   6   5   2      333.13      313.49     21.12 o
   7   5   2      156.97      145.97     14.54 o
   8   5   2       94.98       85.00      7.68 o
   9   5   2       45.04       53.04     13.22 o
  -8   6   2       95.53      100.89      8.06 o
  -7   6   2      569.11      559.28     35.17 o
  -6   6   2      736.44      705.78     24.48 o
  -5   6   2        9.33        8.94      2.38 o
  -4   6   2      744.73      738.40     24.55 o
  -3   6   2      783.49      745.22     15.91 o
  -2   6   2      819.76      776.30     16.18 o
  -1   6   2     1472.03     1535.17     28.51 o
   0   6   2      567.17      547.94     12.29 o
   1   6   2     1406.73     1427.52     22.81 o
   2   6   2     1066.15     1050.37     17.69 o
   3   6   2     1249.91     1234.71     37.27 o
   4   6   2      508.09      510.37     14.13 o
   5   6   2      588.24      572.09     34.46 o
   6   6   2      481.65      483.85     30.47 o
   7   6   2     1281.89     1243.45     59.11 o
   8   6   2      228.14      264.26     16.75 o
  -8   7   2        5.95        2.09      3.17 o
  -7   7   2        3.55        3.41      2.85 o
  -6   7   2        0.00       -0.08      2.22 o
  -5   7   2       74.62       75.94      4.53 o
  -4   7   2       59.46       67.46      4.09 o
  -3   7   2      246.81      242.05      8.83 o
  -2   7   2      119.25      124.82      5.19 o
  -1   7   2       71.50       81.20      4.17 o
   0   7   2       63.34       63.82      3.33 o
   1   7   2       16.82       18.11      1.98 o
   2   7   2       15.01       15.42      1.91 o
   3   7   2       32.35       39.08      3.19 o
   4   7   2        1.26        0.65      1.63 o
   5   7   2       32.39       31.10      3.23 o
   6   7   2      125.11      129.44      9.62 o
   7   7   2        8.32       10.24      3.98 o
   8   7   2        9.64        8.14      4.35 o
  -7   8   2      396.27      384.65     36.99 o
  -6   8   2      494.27      478.43     64.20 o
  -5   8   2      219.72      233.64     10.18 o
  -4   8   2      345.52      345.31     18.88 o
  -3   8   2      681.84      659.90     19.79 o
  -2   8   2      329.97      333.36      9.72 o
  -1   8   2      301.30      299.83      9.11 o
   0   8   2      349.72      349.65      9.96 o
   1   8   2      231.52      219.04      6.47 o
   2   8   2      993.42      956.08     20.52 o
   3   8   2     1309.21     1258.81     35.60 o
   4   8   2      469.59      465.24     12.88 o
   5   8   2      671.12      527.67    141.33 o
   6   8   2      297.22      303.47     22.50 o
   7   8   2      452.27      425.56     39.92 o
  -6   9   2       10.02       12.51      3.71 o
  -5   9   2       58.96       55.20      5.64 o
  -4   9   2       36.75       34.44      4.63 o
  -3   9   2       13.25        9.83      2.19 o
  -2   9   2       24.46       17.36      2.86 o
  -1   9   2       28.42       20.54      2.94 o
   0   9   2       26.11       29.93      3.33 o
   1   9   2      118.78      118.53      5.15 o
   2   9   2        8.72       20.52      7.73 o
   3   9   2      196.43      195.26      7.72 o
   4   9   2        0.01        1.70      2.14 o
   5   9   2       57.13       47.78      9.67 o
   6   9   2        2.64        2.75      3.51 o
  -4  10   2       85.71       83.58      9.18 o
  -3  10   2      310.73      302.00     29.36 o
  -2  10   2      287.46      289.17     10.22 o
  -1  10   2      580.57      591.06     22.40 o
   0  10   2      565.29      566.90     15.05 o
   1  10   2      187.21      208.82     10.18 o
   2  10   2      455.16      469.25     16.88 o
   3  10   2      214.86      210.87      9.20 o
   4  10   2      224.57      231.52     13.54 o
  -1  11   2        3.71        4.05      2.53 o
   0  11   2        0.20        1.55      2.55 o
   1  11   2       59.92       77.18      7.05 o
  -9   1   3      882.88      950.87     21.20 o
  -8   1   3     1027.90     1026.30     18.96 o
  -7   1   3      190.59      200.63      9.04 o
  -6   1   3     1272.43     1222.21     23.03 o
  -5   1   3     2069.74     1931.88     29.69 o
  -4   1   3     2098.61     1896.95     28.59 o
  -3   1   3      505.38      482.21      8.41 o
  -2   1   3     1545.77     1499.77     25.56 o
  -1   1   3       85.43       87.73      6.19 o
   0   1   3     1627.08     1630.06     23.85 o
   1   1   3     5652.64     5553.21     79.89 o
   2   1   3       19.13       21.44      1.48 o
   3   1   3      554.15      504.47      9.98 o
   4   1   3     8807.52     8578.19    171.21 o
   5   1   3      302.31      288.31     22.12 o
   6   1   3      684.62      673.26     19.90 o
   7   1   3     2223.75     2297.35     54.07 o
   8   1   3       32.06       36.78      5.16 o
   9   1   3     1264.78     1341.63     36.04 o
  10   1   3      308.13      337.27     14.86 o
 -10   2   3      106.45      100.18     26.71 o
  -9   2   3        7.81        3.69      2.87 o
  -8   2   3      239.90      224.69      8.35 o
  -7   2   3       29.49       25.59      2.92 o
  -6   2   3      462.12      458.13     14.59 o
  -5   2   3      399.04      393.79      8.11 o
  -4   2   3      200.81      213.16      4.95 o
  -3   2   3      757.13      828.85     15.35 o
  -2   2   3     1716.14     1890.58     37.45 o
  -1   2   3     1825.09     1914.61     32.21 o
   0   2   3      418.08      454.75      7.56 o
   1   2   3     2743.84     2850.44     36.81 o
   2   2   3     1660.23     1888.57     22.55 o
   3   2   3       48.20       51.64      1.74 o
   4   2   3      483.03      543.63     15.04 o
   5   2   3      181.38      189.53      8.52 o
   6   2   3        0.00       -0.07      2.14 o
   7   2   3      409.33      397.93     26.54 o
   8   2   3      203.93      203.40     15.10 o
   9   2   3       25.14       24.65      5.26 o
  10   2   3       25.57       27.48      5.68 o
 -10   3   3      346.53      288.45     15.10 o
  -9   3   3      184.34      198.12      8.35 o
  -8   3   3      471.55      489.50     12.90 o
  -7   3   3      468.44      480.01     17.92 o
  -6   3   3      340.51      323.42      8.99 o
  -5   3   3     1204.88     1145.20     30.42 o
  -4   3   3      117.77       92.41      3.58 o
  -3   3   3     1671.29     1655.64     29.08 o
  -2   3   3     5554.30     5335.35     87.77 o
  -1   3   3     3815.21     3690.09     55.08 o
   0   3   3     3872.04     3755.80     53.98 o
   1   3   3     3325.53     3303.95     42.68 o
   2   3   3     1080.31     1088.00     13.71 o
   3   3   3     2299.65     2180.61     43.30 o
   4   3   3     4781.75     4806.24    228.98 o
   5   3   3      245.76      250.39      9.96 o
   6   3   3      199.72      182.56     15.54 o
   7   3   3     1898.78     1768.01     72.27 o
   8   3   3      529.57      499.21     18.61 o
   9   3   3      595.96      557.23     31.41 o
  -9   4   3        8.44        5.62      2.86 o
  -8   4   3        3.45        5.57      2.50 o
  -7   4   3       47.38       41.18      3.46 o
  -6   4   3      226.60      237.51     10.56 o
  -5   4   3       88.59       88.61      4.08 o
  -4   4   3      122.36      142.14      6.29 o
  -3   4   3     1093.91     1166.20     38.96 o
  -2   4   3       63.53       75.45      3.10 o
  -1   4   3        4.09        8.65      1.09 o
   0   4   3      386.46      452.13      8.17 o
   1   4   3     1269.15     1394.53     19.08 o
   2   4   3       43.38       51.75      1.64 o
   3   4   3       48.45       57.21      2.21 o
   4   4   3        5.11        6.81      1.49 o
   5   4   3      367.27      371.91     40.14 o
   6   4   3       24.24       23.13      3.87 o
   7   4   3       20.54       20.85      4.48 o
   8   4   3      299.04      262.23     21.95 o
   9   4   3       59.94       58.24      7.55 o
  -9   5   3      169.04      189.23      9.90 o
  -8   5   3      380.39      403.68     15.89 o
  -7   5   3      909.34      949.31     32.97 o
  -6   5   3      414.63      427.29     38.48 o
  -5   5   3     3492.22     3330.77    133.08 o
  -4   5   3     1567.86     1529.37     52.32 o
  -3   5   3     2110.36     2088.56     37.12 o
  -2   5   3     2161.52     2187.40     33.06 o
  -1   5   3     1469.47     1445.11     22.54 o
   0   5   3     1052.92     1102.74     17.72 o
   1   5   3     1406.39     1404.23     22.09 o
   2   5   3      630.27      638.99     10.17 o
   3   5   3      197.48      172.20      7.33 o
   4   5   3     1008.22     1063.61     30.02 o
   5   5   3      272.33      301.41     20.02 o
   6   5   3       36.67       41.59      4.92 o
   7   5   3       97.78      104.45     14.43 o
   8   5   3       70.98       68.27      7.35 o
   9   5   3      112.95       91.71      9.10 o
  -8   6   3       28.71       37.15      4.85 o
  -7   6   3      245.49      236.60     11.83 o
  -6   6   3        7.51        8.90      2.81 o
  -5   6   3       17.83       14.02      2.89 o
  -4   6   3        4.98        3.74      1.67 o
  -3   6   3      123.59      120.91      4.92 o
  -2   6   3      200.08      198.49      6.32 o
  -1   6   3     1473.41     1582.06     36.52 o
   0   6   3       14.74       15.62      2.00 o
   1   6   3       19.10       17.83      2.10 o
   2   6   3      722.98      760.02     13.67 o
   3   6   3      281.89      264.85      7.78 o
   4   6   3      201.21      195.63      7.48 o
   5   6   3        4.75        6.72      2.85 o
   6   6   3        6.96        5.01      3.08 o
   7   6   3        0.09        0.52      2.88 o
   8   6   3        6.71        9.66      4.25 o
  -8   7   3      127.69      130.64      9.48 o
  -7   7   3      247.50      253.84     15.21 o
  -6   7   3        9.02       17.89      3.67 o
  -5   7   3      373.88      366.68     14.21 o
  -4   7   3      280.42      288.91     18.91 o
  -3   7   3       30.64       32.45      2.94 o
  -2   7   3      117.85      120.32      5.08 o
  -1   7   3      712.53      730.68     16.00 o
   0   7   3      535.31      542.17     12.76 o
   1   7   3     1933.77     2000.15     43.10 o
   2   7   3     1056.39     1041.51     18.11 o
   3   7   3      346.29      326.30      9.38 o
   4   7   3     1477.07     1380.40     64.78 o
   5   7   3     1433.16     1408.14     74.09 o
   6   7   3     1716.50     1631.36     78.68 o
   7   7   3      689.76      707.28     51.04 o
  -7   8   3       19.80       15.87      4.10 o
  -6   8   3       51.50       43.70      5.11 o
  -5   8   3       48.31       51.21      5.22 o
  -4   8   3       77.29       74.32      7.63 o
  -3   8   3      122.62      120.61      8.24 o
  -2   8   3      224.52      246.62     22.73 o
  -1   8   3       75.68       77.00      4.45 o
   0   8   3      464.56      467.53     12.07 o
   1   8   3       77.12       77.28      4.44 o
   2   8   3      173.60      154.00      6.35 o
   3   8   3       35.59       35.97      3.75 o
   4   8   3        2.56        5.77      2.21 o
   5   8   3        1.65        3.93      3.05 o
   6   8   3       31.13       31.06      8.52 o
   7   8   3       23.40       28.30      9.07 o
  -5   9   3      243.61      251.91     41.42 o
  -4   9   3      628.68      610.40     51.81 o
  -3   9   3      235.70      223.93     20.02 o
  -2   9   3      748.04      712.99     54.80 o
  -1   9   3      692.51      679.93     16.39 o
   0   9   3       19.58       21.65      3.02 o
   1   9   3      423.21      422.00     11.85 o
   2   9   3      298.49      288.52     11.95 o
   3   9   3       79.97       81.90      5.10 o
   4   9   3       99.39       92.01     11.00 o
   5   9   3       28.04       30.64      5.00 o
  -4  10   3       11.54       15.15      3.98 o
  -3  10   3        1.08        0.48      2.60 o
  -2  10   3       47.25       51.75      5.59 o
  -1  10   3       75.63       73.19      9.90 o
   0  10   3       40.64       43.44      4.23 o
   1  10   3      314.26      299.43     10.08 o
   2  10   3        0.01        3.05      3.09 o
   3  10   3        0.12       -0.35      2.88 o
   4  10   3        9.76        8.47      2.79 o
 -10   0   4      997.93     1082.33     40.36 o
  -9   0   4     1269.00     1365.65     47.77 o
  -8   0   4      888.71      929.60     34.84 o
  -7   0   4     1031.01     1104.95     35.72 o
  -6   0   4     1259.45     1199.74     29.23 o
  -5   0   4     4050.68     3488.18     72.86 o
  -4   0   4       13.85       37.25      5.42 o
  -3   0   4       83.32      139.56      4.80 o
  -2   0   4      462.85      476.10     11.16 o
  -1   0   4     1955.40     1883.22     38.54 o
   0   0   4     1346.06     1413.42     24.19 o
   1   0   4      230.84      253.96      7.11 o
   2   0   4     9055.48     9558.35    193.60 o
   3   0   4     2889.82     3164.15     95.66 o
   4   0   4     1938.55     1960.04     43.24 o
   5   0   4      933.47     1025.09     25.07 o
   6   0   4      677.84      672.49     27.87 o
   7   0   4      255.34      270.50     16.37 o
   8   0   4     2848.13     3101.22    100.64 o
   9   0   4     1772.48     1850.03     65.91 o
  10   0   4      472.41      513.35     27.20 o
 -10   1   4        0.37       -1.60      3.34 o
  -9   1   4        8.35        5.72      3.56 o
  -8   1   4      167.63      167.38      8.15 o
  -7   1   4      356.33      339.99     13.93 o
  -6   1   4      633.88      616.57     12.09 o
  -5   1   4      418.47      463.48      9.28 o
  -4   1   4      131.57      149.70      4.92 o
  -3   1   4      196.78      235.16      4.86 o
  -2   1   4      666.89      742.11     13.80 o
  -1   1   4     1470.15     1602.37     27.02 o
   0   1   4       30.25       38.44      1.48 o
   1   1   4      188.86      238.22      4.20 o
   2   1   4       15.80       17.30      2.59 o
   3   1   4       86.87       93.24      3.07 o
   4   1   4      650.32      682.89     18.90 o
   5   1   4      454.47      467.39     10.89 o
   6   1   4     1144.95     1149.07     57.95 o
   7   1   4        5.80        8.19      3.27 o
   8   1   4        0.00        1.88      3.03 o
   9   1   4        2.78        4.39      4.15 o
  10   1   4        8.79        6.53      4.46 o
 -10   2   4       23.18       28.13      5.00 o
  -9   2   4      225.82      250.49     11.17 o
  -8   2   4      245.91      252.13      8.97 o
  -7   2   4      223.38      225.24      7.82 o
  -6   2   4      667.77      645.55     19.54 o
  -5   2   4     2757.22     2586.22     38.73 o
  -4   2   4     1783.49     1680.31     25.67 o
  -3   2   4     1899.09     1848.23     27.53 o
  -2   2   4     4804.46     4507.94     74.38 o
  -1   2   4     4016.19     3833.30     63.27 o
   0   2   4     5126.40     4853.59     69.11 o
   1   2   4     9142.52     8748.45    209.52 o
   2   2   4      538.61      463.32      7.36 o
   3   2   4     6192.60     6019.04    174.69 o
   4   2   4     3488.51     3537.95    115.82 o
   5   2   4      853.86      942.78     31.41 o
   6   2   4     1082.53     1093.62     54.41 o
   7   2   4       62.54       60.37      9.07 o
   8   2   4      602.11      622.02     20.89 o
   9   2   4      462.63      473.59     29.14 o
  -9   3   4      133.55      117.57      6.80 o
  -8   3   4       27.90       31.02      4.55 o
  -7   3   4      101.12       98.72      5.02 o
  -6   3   4       36.08       47.88      3.99 o
  -5   3   4       36.41       42.52      3.79 o
  -4   3   4      157.46      177.07      4.54 o
  -3   3   4      663.81      699.88     13.63 o
  -2   3   4       80.65       93.57      3.07 o
  -1   3   4     1126.96     1259.47     19.39 o
   0   3   4      295.97      347.85      6.53 o
   1   3   4      241.25      262.11      4.76 o
   2   3   4       19.32       17.43      1.14 o
   3   3   4      118.82      124.36      3.54 o
   4   3   4        2.28        3.62      1.13 o
   5   3   4      424.97      462.09     27.26 o
   6   3   4      430.94      413.00     52.92 o
   7   3   4       72.78       71.30      6.74 o
   8   3   4       45.26       38.45      6.06 o
   9   3   4        5.44        6.56      5.20 o
  -9   4   4      656.21      611.96     15.96 o
  -8   4   4      797.50      796.64     23.26 o
  -7   4   4      100.21      110.29      5.37 o
  -6   4   4      598.85      609.96     29.99 o
  -5   4   4      570.72      557.58     40.53 o
  -4   4   4     1545.84     1459.72     38.25 o
  -3   4   4      466.45      454.03     10.02 o
  -2   4   4     1813.59     1778.55     31.30 o
  -1   4   4      223.14      230.89     12.08 o
   0   4   4      779.94      740.64     12.46 o
   1   4   4     4663.68     4786.49     61.60 o
   2   4   4      407.52      397.44      8.15 o
   3   4   4      758.72      770.80     13.99 o
   4   4   4     1402.69     1418.84     51.40 o
   5   4   4      118.85      117.71      7.05 o
   6   4   4     1357.15     1324.07    112.47 o
   7   4   4      317.31      327.51     22.01 o
   8   4   4      212.91      203.97     11.96 o
   9   4   4      242.65      239.57     13.47 o
  -9   5   4        0.27       -0.63      2.62 o
  -8   5   4       36.07       39.12      4.50 o
  -7   5   4        0.33        0.70      1.89 o
  -6   5   4       22.84       24.61      2.87 o
  -5   5   4      608.70      622.84     33.84 o
  -4   5   4       85.18       92.50      5.27 o
  -3   5   4      926.42      948.76     23.70 o
  -2   5   4       73.68       73.57      2.82 o
  -1   5   4      243.42      263.20      5.35 o
   0   5   4        0.83        0.81      0.82 o
   1   5   4        1.81        2.17      0.94 o
   2   5   4      104.00      119.02      3.78 o
   3   5   4        7.53       18.86      4.95 o
   4   5   4       20.38       19.62      3.28 o
   5   5   4      521.28      513.48     33.78 o
   6   5   4       55.33       47.79     11.94 o
   7   5   4       32.10       25.61      5.05 o
   8   5   4       57.76       49.99      6.96 o
  -8   6   4      506.90      525.58     18.18 o
  -7   6   4       24.15       34.48      3.67 o
  -6   6   4      576.94      546.24     39.20 o
  -5   6   4      619.27      605.28     33.18 o
  -4   6   4      620.93      619.59     22.23 o
  -3   6   4      251.24      275.47     18.80 o
  -2   6   4     2581.70     2446.47    100.34 o
  -1   6   4      697.24      680.72     14.52 o
   0   6   4     1645.22     1660.31     30.54 o
   1   6   4     2055.68     2032.11     83.83 o
   2   6   4      379.15      386.80     10.26 o
   3   6   4      566.74      551.58     15.03 o
   4   6   4     1365.79     1379.36    133.54 o
   5   6   4      326.05      298.94     19.30 o
   6   6   4      654.79      645.32     42.47 o
   7   6   4      487.35      512.83     39.92 o
   8   6   4      350.79      347.76     32.40 o
  -7   7   4       89.18       84.41      9.46 o
  -6   7   4       39.11       33.23     11.61 o
  -5   7   4       10.87       14.66      3.32 o
  -4   7   4       78.51       79.19      5.83 o
  -3   7   4      945.29      973.76     55.24 o
  -2   7   4      131.09      125.90      6.86 o
  -1   7   4       12.79       15.36      3.18 o
   0   7   4       12.65       21.76      2.46 o
   1   7   4       11.87       13.65      2.16 o
   2   7   4       40.92       46.92      3.39 o
   3   7   4      188.17      195.49      8.90 o
   4   7   4       10.01        8.40      3.12 o
   5   7   4        2.38        2.57      2.80 o
   6   7   4        4.79        5.42      3.48 o
   7   7   4        3.36        4.50      4.06 o
  -6   8   4      448.12      440.58     58.89 o
  -5   8   4      984.33      965.28     68.12 o
  -4   8   4      231.08      252.67     23.06 o
  -3   8   4      405.94      423.69     45.78 o
  -2   8   4      930.34      932.51     69.56 o
  -1   8   4        5.63        7.72      4.84 o
   0   8   4      238.25      242.38      7.06 o
   1   8   4      444.10      455.97     11.94 o
   2   8   4      389.39      361.09     10.33 o
   3   8   4      347.27      337.14     24.94 o
   4   8   4      344.56      350.21     18.19 o
   5   8   4      418.62      416.68     20.02 o
   6   8   4      288.01      270.61     26.54 o
  -5   9   4        3.79        7.18      4.20 o
  -4   9   4        4.71        8.20      3.27 o
  -3   9   4       16.62       19.57      3.92 o
  -2   9   4      398.55      394.99     32.18 o
  -1   9   4        0.50        2.41      2.55 o
   0   9   4        4.11        2.30      1.92 o
   1   9   4      101.98       95.52      5.35 o
   2   9   4       21.82       26.56      3.68 o
   3   9   4        8.36        8.72      3.32 o
   4   9   4        0.05       -0.91      2.60 o
   5   9   4       15.62       25.07      5.86 o
  -3  10   4      479.01      477.48     36.22 o
  -2  10   4      426.58      420.59     16.42 o
  -1  10   4       67.02       73.39      6.40 o
   0  10   4      188.98      183.00     18.19 o
   1  10   4      443.76      419.37     26.06 o
   2  10   4      424.12      408.92     22.39 o
   3  10   4      199.85      203.03     18.80 o
 -10   1   5      144.25      173.58      9.97 o
  -9   1   5      439.80      484.17     16.69 o
  -8   1   5      908.20      970.44     25.96 o
  -7   1   5      207.28      211.87      9.50 o
  -6   1   5     1230.33     1184.47     23.51 o
  -5   1   5     3643.26     3342.67     56.85 o
  -4   1   5     1307.22     1196.23     19.07 o
  -3   1   5      228.78      181.92      3.98 o
  -2   1   5     2876.07     2765.07     45.92 o
  -1   1   5     1034.20      889.97     16.08 o
   0   1   5     3875.41     4138.14     52.46 o
   1   1   5      205.56      197.91      7.12 o
   2   1   5     1326.98     1358.15     18.73 o
   3   1   5      698.16      642.89     11.66 o
   4   1   5     2268.11     2354.87     36.46 o
   5   1   5     1472.40     1549.40     34.62 o
   6   1   5       73.05       79.00      3.75 o
   7   1   5      130.58      158.30     22.45 o
   8   1   5     1495.39     1596.01    112.08 o
   9   1   5      581.14      578.86     20.26 o
  -9   2   5       21.60       19.08      4.46 o
  -8   2   5       28.26       24.34      4.42 o
  -7   2   5       27.83       29.46      3.33 o
  -6   2   5      134.43      139.88     10.12 o
  -5   2   5      396.02      401.15     12.61 o
  -4   2   5      225.57      245.88      8.75 o
  -3   2   5      300.99      308.10      5.99 o
  -2   2   5      542.72      618.19     12.28 o
  -1   2   5       42.37       46.85      2.31 o
   0   2   5       30.90       29.68      1.62 o
   1   2   5      698.11      747.95     12.36 o
   2   2   5        0.06        3.97      1.08 o
   3   2   5      146.72      169.54      3.73 o
   4   2   5       22.07       25.99      2.49 o
   5   2   5       99.75      114.34      4.24 o
   6   2   5       61.72       74.27     14.76 o
   7   2   5       41.67       40.81      5.23 o
   8   2   5       52.28       47.00      5.98 o
   9   2   5      364.43      362.08     15.98 o
  -9   3   5      565.31      546.14     18.02 o
  -8   3   5      577.13      541.82     18.47 o
  -7   3   5       16.47       32.41      5.55 o
  -6   3   5      197.27      191.87     12.25 o
  -5   3   5     2911.35     2765.45     84.59 o
  -4   3   5      340.80      320.14     21.34 o
  -3   3   5      572.21      538.54     11.59 o
  -2   3   5     1277.82     1314.59     23.75 o
  -1   3   5     1604.29     1533.99     23.41 o
   0   3   5     9178.27     8689.20    125.89 o
   1   3   5     1218.13     1209.39     17.02 o
   2   3   5      565.40      597.56      9.88 o
   3   3   5      900.79      895.50     13.75 o
   4   3   5     1103.95     1125.93     29.40 o
   5   3   5     3959.99     3919.94    232.71 o
   6   3   5      425.21      403.63     25.88 o
   7   3   5      322.95      328.46     40.75 o
   8   3   5      880.37      917.84    152.06 o
   9   3   5      294.52      300.14     51.20 o
  -9   4   5        0.13       -1.53      3.13 o
  -8   4   5        4.75        4.21      2.53 o
  -7   4   5       28.03       26.94      3.27 o
  -6   4   5        8.45       10.02      2.22 o
  -5   4   5      357.52      377.87     12.46 o
  -4   4   5      426.56      429.56     17.14 o
  -3   4   5      314.40      357.07     10.91 o
  -2   4   5        0.01        1.22      1.99 o
  -1   4   5      249.71      260.35      5.66 o
   0   4   5       24.11       28.85      1.77 o
   1   4   5        0.21        3.61      1.07 o
   2   4   5       28.00       27.88      1.59 o
   3   4   5       10.63       11.38      1.29 o
   4   4   5      246.21      255.11      7.71 o
   5   4   5      127.79      136.56      7.82 o
   6   4   5       34.69       29.55      8.07 o
   7   4   5       23.26       22.36      5.10 o
   8   4   5       95.32       90.13      8.50 o
   9   4   5        4.03       -0.39      4.17 o
  -8   5   5      243.09      273.58     14.31 o
  -7   5   5      167.35      174.47      7.12 o
  -6   5   5      173.72      195.32     13.65 o
  -5   5   5     1257.10     1224.15     81.78 o
  -4   5   5       23.22       31.19      7.41 o
  -3   5   5     1470.51     1499.07     41.08 o
  -2   5   5      495.38      514.23     11.63 o
  -1   5   5      157.00      146.67      5.55 o
   0   5   5     1616.06     1706.87     26.56 o
   1   5   5     1104.01     1120.53     16.32 o
   2   5   5     1275.24     1274.91     21.33 o
   3   5   5     2343.31     2388.21     55.82 o
   4   5   5      205.66      222.88      7.48 o
   5   5   5     1411.89     1403.91     84.99 o
   6   5   5      202.26      197.84     11.11 o
   7   5   5      344.80      351.60     17.03 o
   8   5   5      238.42      215.02     14.27 o
  -8   6   5       68.63       66.04      6.85 o
  -7   6   5       64.56       66.11      4.82 o
  -6   6   5       71.85       67.50      5.67 o
  -5   6   5      100.25      103.55      6.37 o
  -4   6   5      365.62      367.66     15.26 o
  -3   6   5       21.78       16.19      2.85 o
  -2   6   5       30.21       34.21      3.62 o
  -1   6   5       77.67       88.53      8.40 o
   0   6   5      208.47      205.86      6.43 o
   1   6   5      610.36      624.02     11.97 o
   2   6   5       12.88       13.67      1.74 o
   3   6   5       28.66       35.55      4.72 o
   4   6   5      345.82      345.55     16.01 o
   5   6   5        7.96        8.14      4.48 o
   6   6   5       37.80       43.92      5.86 o
   7   6   5      145.03      135.92      9.83 o
   8   6   5        2.92        2.30      4.40 o
  -7   7   5      698.82      693.66     44.22 o
  -6   7   5      649.98      680.22     46.28 o
  -5   7   5      369.35      364.08     35.78 o
  -4   7   5      234.88      246.80     14.38 o
  -3   7   5     2435.22     2430.02    136.96 o
  -2   7   5     1004.15      977.57     35.22 o
  -1   7   5      393.18      395.73     13.10 o
   0   7   5      250.79      187.68     55.40 o
   1   7   5      635.41      655.84     19.48 o
   2   7   5      490.24      478.25     23.99 o
   3   7   5     1118.45     1137.09     50.43 o
   4   7   5       47.33       53.12      5.28 o
   5   7   5      142.47      135.05      8.64 o
   6   7   5      589.22      586.25     37.49 o
   7   7   5      807.32      788.59     87.86 o
  -6   8   5        2.42        4.46      3.21 o
  -5   8   5        1.08        1.54      2.76 o
  -4   8   5        1.19        3.21      2.64 o
  -3   8   5       38.25       35.50      6.69 o
  -2   8   5        0.19        0.18      2.34 o
  -1   8   5       71.95       73.04      5.64 o
   0   8   5       11.12        9.96      2.47 o
   1   8   5       11.80       13.21      2.60 o
   2   8   5      157.24      150.29      6.29 o
   3   8   5       12.31        7.45      3.00 o
   4   8   5        5.17        4.34      2.92 o
   5   8   5        0.48        4.12      3.24 o
   6   8   5        4.33        6.64      3.88 o
  -5   9   5       28.89       30.12      4.90 o
  -4   9   5      234.32      240.37     28.92 o
  -3   9   5      577.76      610.24     62.15 o
  -2   9   5      297.29      320.51     12.80 o
  -1   9   5      189.66      194.48     16.20 o
   0   9   5      201.42      212.49      9.90 o
   1   9   5      423.81      421.94     20.18 o
   2   9   5      210.79      193.97     14.23 o
   3   9   5      213.98      216.16     10.69 o
   4   9   5       94.03      103.23     13.93 o
  -3  10   5        2.37        4.92      3.32 o
  -2  10   5        8.01       10.22      3.68 o
  -1  10   5       76.39       76.33      6.61 o
   0  10   5        3.12        5.23      3.20 o
   1  10   5        0.67        1.30      2.31 o
   2  10   5       41.43       42.50      5.30 o
  -9   0   6     1007.36     1065.52     40.92 o
  -8   0   6     1184.07     1327.28     47.44 o
  -7   0   6       66.87       68.79      8.40 o
  -6   0   6      493.15      529.05     23.33 o
  -5   0   6     2606.80     2542.31     77.41 o
  -4   0   6     1207.15      989.43     34.50 o
  -3   0   6     2168.47     2013.56     42.48 o
  -2   0   6        8.33       15.79      3.87 o
  -1   0   6     1778.14     1848.83     56.79 o
   0   0   6     2147.95     2229.02     37.96 o
   1   0   6     1826.87     1887.69     42.71 o
   2   0   6       17.81       10.50      1.79 o
   3   0   6      229.87      295.89     17.36 o
   4   0   6      281.66      262.94      9.07 o
   5   0   6     2992.77     2884.10     62.99 o
   6   0   6      246.79      242.12      9.47 o
   7   0   6     1016.50     1060.21     41.03 o
   8   0   6      894.61      924.85     38.26 o
   9   0   6      442.37      436.71     24.11 o
  -9   1   6        5.97        2.16      3.76 o
  -8   1   6        6.97        2.97      3.40 o
  -7   1   6       22.99       24.39      4.26 o
  -6   1   6      145.79      136.84      7.71 o
  -5   1   6        3.72        4.33      2.53 o
  -4   1   6       31.87       38.03      2.86 o
  -3   1   6       39.01       46.90      4.43 o
  -2   1   6      126.28      156.20      4.55 o
  -1   1   6      205.51      261.58      6.28 o
   0   1   6      612.99      698.33      9.45 o
   1   1   6        0.59        2.17      0.58 o
   2   1   6       34.72       36.14      1.59 o
   3   1   6      388.35      385.37      8.08 o
   4   1   6      238.65      233.37      6.04 o
   5   1   6      260.97      260.71      6.77 o
   6   1   6      243.73      247.76      6.84 o
   7   1   6      124.41      130.26     10.06 o
   8   1   6      138.16      145.95     19.91 o
   9   1   6        2.00        6.49      4.22 o
  -9   2   6      500.60      558.80     18.84 o
  -8   2   6      591.40      588.54     18.85 o
  -7   2   6        6.40        6.60      3.98 o
  -6   2   6     1556.11     1488.70     35.33 o
  -5   2   6     2489.67     2419.13     75.09 o
  -4   2   6     1500.56     1413.91     26.10 o
  -3   2   6     1710.89     1757.70     31.14 o
  -2   2   6      506.74      449.65      9.88 o
  -1   2   6     5475.25     5548.10     78.47 o
   0   2   6     2625.02     2741.97     32.74 o
   1   2   6     3101.64     3315.05     39.27 o
   2   2   6     2250.66     2295.04     27.71 o
   3   2   6      924.31      908.89     15.94 o
   4   2   6     2554.18     2580.98     40.14 o
   5   2   6     1706.95     1720.04     61.20 o
   6   2   6        5.70        6.82      1.84 o
   7   2   6      129.06      151.06     32.35 o
   8   2   6      374.86      390.76     48.66 o
   9   2   6      140.89      148.91     10.01 o
  -9   3   6       16.49       15.92      4.41 o
  -8   3   6       59.36       55.97      5.97 o
  -7   3   6      283.70      249.06     10.81 o
  -6   3   6       56.23       68.18      6.32 o
  -5   3   6      337.49      355.55     16.94 o
  -4   3   6        5.94        9.71      1.79 o
  -3   3   6        3.46        9.22      1.57 o
  -2   3   6        9.44        4.21      1.29 o
  -1   3   6      128.83      166.36      5.13 o
   0   3   6      286.81      319.10      6.57 o
   1   3   6       15.91       16.62      1.32 o
   2   3   6      483.61      502.34      8.51 o
   3   3   6      574.40      565.95     11.09 o
   4   3   6      136.19      143.38      5.30 o
   5   3   6       14.56       12.95      2.07 o
   6   3   6      158.81      166.77      9.88 o
   7   3   6       85.93       95.93     17.86 o
   8   3   6       50.98       47.94      7.41 o
   9   3   6        5.42        8.04      6.97 o
  -9   4   6      428.15      430.85     22.45 o
  -8   4   6      356.16      340.94     13.68 o
  -7   4   6      104.71      103.87      6.56 o
  -6   4   6      985.39     1011.75     56.15 o
  -5   4   6      102.61       98.34      4.68 o
  -4   4   6      258.09      267.91     12.24 o
  -3   4   6       96.24       92.00      4.99 o
  -2   4   6       63.52       47.77      2.89 o
  -1   4   6     1995.19     1986.75     35.25 o
   0   4   6      112.36      100.03      5.83 o
   1   4   6      129.49      129.74      3.46 o
   2   4   6     1483.37     1454.95     20.68 o
   3   4   6      627.34      639.35     10.53 o
   4   4   6     2816.85     2771.06     81.81 o
   5   4   6      991.34      970.29     64.96 o
   6   4   6      647.24      637.49     54.02 o
   7   4   6      545.73      541.27     39.54 o
   8   4   6     1290.74     1341.94    131.05 o
  -8   5   6        0.01       -2.78      2.78 o
  -7   5   6       86.47       88.32      5.29 o
  -6   5   6      168.67      169.09      8.37 o
  -5   5   6      119.29      120.41      5.43 o
  -4   5   6      103.52      120.81      6.97 o
  -3   5   6        1.31        2.43      1.43 o
  -2   5   6      121.01      114.96      4.73 o
  -1   5   6       98.48       89.03      4.05 o
   0   5   6      539.13      531.35     10.23 o
   1   5   6      392.12      423.38      7.65 o
   2   5   6      115.81      124.16      4.15 o
   3   5   6      162.47      173.67      5.15 o
   4   5   6      378.26      376.96     10.73 o
   5   5   6      447.74      461.91     16.18 o
   6   5   6       71.79       59.96      6.67 o
   7   5   6       26.29       24.42      5.68 o
   8   5   6       55.20       57.55      7.79 o
  -7   6   6      372.96      408.47     20.73 o
  -6   6   6      393.04      415.35     21.61 o
  -5   6   6       83.87       87.72      6.06 o
  -4   6   6     1048.04     1084.44     62.04 o
  -3   6   6     1190.14     1237.52     30.20 o
  -2   6   6      885.72      920.22     43.30 o
  -1   6   6     1178.59     1240.62     26.08 o
   0   6   6      794.73      619.07    155.98 o
   1   6   6      493.15      464.42     11.07 o
   2   6   6     2263.04     2227.25     34.77 o
   3   6   6      118.78      130.06      4.64 o
   4   6   6      256.11      270.23      8.91 o
   5   6   6      300.85      308.57     38.15 o
   6   6   6      664.89      634.66     36.16 o
   7   6   6      175.04      179.80     26.54 o
  -7   7   6       74.24       76.11      5.47 o
  -6   7   6       11.13        9.63      3.47 o
  -5   7   6        1.88        2.28      2.61 o
  -4   7   6        3.47        2.33      2.38 o
  -3   7   6      172.87      179.96      8.62 o
  -2   7   6        1.97        1.11      2.33 o
  -1   7   6       55.75       60.41      4.89 o
   0   7   6        4.43        2.99      2.17 o
   1   7   6       17.79       16.35      3.21 o
   2   7   6       36.00       34.48      4.33 o
   3   7   6      255.57      266.37      8.52 o
   4   7   6       28.06       25.48      4.08 o
   5   7   6       56.93       67.11      6.72 o
   6   7   6       43.42       40.93      6.20 o
  -6   8   6      312.86      352.90     18.14 o
  -5   8   6      327.93      359.80     23.89 o
  -4   8   6      506.88      514.18     21.73 o
  -3   8   6      747.63      787.04     62.76 o
  -2   8   6      491.18      492.39     26.60 o
  -1   8   6      280.56      296.91     12.61 o
   0   8   6      391.18      390.63     16.92 o
   1   8   6      120.87      127.28      7.35 o
   2   8   6     1458.89     1440.11     63.59 o
   3   8   6      473.34      449.78     40.80 o
   4   8   6       23.47       27.27      4.85 o
   5   8   6      264.18      287.98     18.69 o
  -4   9   6        0.95        0.17      2.78 o
  -3   9   6       17.14       17.81      4.06 o
  -2   9   6        0.05        0.05      2.65 o
  -1   9   6      192.17      186.60     12.44 o
   0   9   6       16.01       13.14      3.51 o
   1   9   6        0.68       -0.20      2.41 o
   2   9   6        6.60        7.17      3.98 o
   3   9   6       45.18       45.12      8.18 o
   4   9   6       37.40       36.45      5.55 o
  -1  10   6      295.45      294.78     22.67 o
   0  10   6      144.43      135.30     14.82 o
   1  10   6       36.64       37.78      4.30 o
  -9   1   7      949.71      993.12     28.19 o
  -8   1   7       14.88       13.90      4.09 o
  -7   1   7      337.65      343.84     13.44 o
  -6   1   7      367.00      360.27     13.20 o
  -5   1   7      966.21      875.43     23.30 o
  -4   1   7     3617.23     3385.47     70.32 o
  -3   1   7       79.86       61.00      4.41 o
  -2   1   7      474.80      409.00      9.12 o
  -1   1   7     3698.68     3663.72     79.99 o
   0   1   7     2197.23     2293.19     33.62 o
   1   1   7     2334.47     2378.86     28.70 o
   2   1   7     1295.49     1289.42     21.14 o
   3   1   7      378.79      367.66      8.71 o
   4   1   7     2224.81     2248.59     35.47 o
   5   1   7     1167.39     1144.34     20.15 o
   6   1   7      302.73      293.18     11.51 o
   7   1   7       63.56       81.82      4.25 o
   8   1   7      387.96      411.99     21.29 o
   9   1   7      209.77      209.08     11.80 o
  -9   2   7       40.75       43.79      6.33 o
  -8   2   7      196.37      202.66     10.67 o
  -7   2   7      205.69      192.38     13.88 o
  -6   2   7      123.28      130.69      8.35 o
  -5   2   7       58.55       51.02      4.91 o
  -4   2   7      262.67      240.34      9.65 o
  -3   2   7      153.23      158.56      5.21 o
  -2   2   7       47.37       56.42      2.97 o
  -1   2   7      139.31      156.83      4.35 o
   0   2   7      852.46      872.54     27.16 o
   1   2   7      547.14      567.16      8.29 o
   2   2   7        4.23        7.48      1.40 o
   3   2   7     1379.67     1406.88     23.33 o
   4   2   7        4.62       12.93      4.45 o
   5   2   7        4.20        1.89      1.46 o
   6   2   7        1.13       -0.45      1.51 o
   7   2   7        7.08        7.41      2.26 o
   8   2   7      131.30      130.15     13.49 o
  -8   3   7      523.71      504.94     17.59 o
  -7   3   7      896.56      843.77     27.54 o
  -6   3   7      235.88      214.66     13.71 o
  -5   3   7      544.66      503.49     17.86 o
  -4   3   7     1648.73     1635.57     34.10 o
  -3   3   7      630.62      632.32     13.73 o
  -2   3   7     1320.01     1315.65     24.35 o
  -1   3   7     1188.84     1229.49     19.89 o
   0   3   7      342.54      360.23      6.72 o
   1   3   7      431.60      418.00     14.54 o
   2   3   7      925.26      920.71     14.15 o
   3   3   7      274.94      286.03      7.14 o
   4   3   7      226.73      244.87      6.67 o
   5   3   7      961.27      962.56     25.75 o
   6   3   7      275.60      261.58     12.21 o
   7   3   7      976.21     1001.16    102.35 o
   8   3   7      988.86     1034.04    197.73 o
  -8   4   7       23.86       21.97      7.35 o
  -7   4   7      317.51      312.58     12.96 o
  -6   4   7       66.74       64.30      7.96 o
  -5   4   7        2.80        2.57      1.72 o
  -4   4   7        1.86        2.82      1.54 o
  -3   4   7       65.78       65.79      3.70 o
  -2   4   7       15.38       13.59      2.03 o
  -1   4   7      706.59      759.17     15.77 o
   0   4   7       30.33       29.39      2.10 o
   1   4   7       16.38       17.70      2.03 o
   2   4   7      518.02      505.93     11.83 o
   3   4   7      268.32      270.87      6.96 o
   4   4   7      418.27      412.33     14.27 o
   5   4   7       19.84       21.07      3.29 o
   6   4   7       22.15       27.47      3.90 o
   7   4   7        0.15        1.21      3.66 o
   8   4   7        6.46        6.49      5.20 o
  -8   5   7      218.62      207.25     10.88 o
  -7   5   7      281.56      286.98     34.01 o
  -6   5   7      138.35      153.07     14.83 o
  -5   5   7      371.50      396.58     18.79 o
  -4   5   7      360.17      410.29     10.95 o
  -3   5   7       18.82       25.57      2.66 o
  -2   5   7      437.26      463.86     11.34 o
  -1   5   7      641.18      685.49     14.90 o
   0   5   7      236.25      238.98      6.13 o
   1   5   7      950.01      966.00     16.62 o
   2   5   7     1725.92     1665.01     30.68 o
   3   5   7     1462.66     1414.25     29.10 o
   4   5   7     1028.17     1032.59     41.33 o
   5   5   7     2074.65     2074.05     48.44 o
   6   5   7       79.67       67.85      5.52 o
   7   5   7      721.64      736.00     37.27 o
  -7   6   7       65.59       63.59     10.06 o
  -6   6   7        9.66       12.41      2.86 o
  -5   6   7       19.37       18.53      2.93 o
  -4   6   7        0.11       -1.49      2.07 o
  -3   6   7        0.34        0.49      2.11 o
  -2   6   7      167.37      173.13     12.61 o
  -1   6   7       23.15       15.85      2.50 o
   0   6   7      269.61      231.88     24.33 o
   1   6   7     1177.76     1124.19     22.31 o
   2   6   7       12.35       13.51      2.21 o
   3   6   7       35.61       30.46      4.42 o
   4   6   7      148.96      144.15      6.55 o
   5   6   7        2.07        5.13      2.60 o
   6   6   7        0.97        4.61      4.06 o
   7   6   7       99.55       90.73      9.51 o
  -6   7   7      718.15      757.17     44.68 o
  -5   7   7      667.25      653.80     70.72 o
  -4   7   7      914.68      952.49     75.70 o
  -3   7   7      349.28      364.46     14.27 o
  -2   7   7     1295.04     1295.13     87.14 o
  -1   7   7     1790.72     1718.19    127.90 o
   0   7   7      164.05      159.32      7.91 o
   1   7   7      450.09      486.56     15.23 o
   2   7   7      182.31      195.56     16.75 o
   3   7   7       41.06       29.09     10.12 o
   4   7   7      206.07      174.96     11.52 o
   5   7   7      328.97      352.11     15.36 o
   6   7   7        5.30        6.54      5.03 o
  -5   8   7        0.90        1.34      3.01 o
  -4   8   7        1.85        3.62      3.01 o
  -3   8   7        1.03        0.83      2.68 o
  -2   8   7      183.52      183.15      9.16 o
  -1   8   7      215.91      213.55     16.15 o
   0   8   7      276.40      273.76     11.13 o
   1   8   7      113.92      117.21     11.39 o
   2   8   7      223.74      210.06     14.38 o
   3   8   7       62.76       53.08      8.40 o
   4   8   7       15.90        9.18      5.31 o
   5   8   7        1.86        4.17      3.73 o
  -3   9   7      138.72      145.97     11.56 o
  -2   9   7      467.44      489.92     20.18 o
  -1   9   7      594.67      600.77     41.64 o
   0   9   7       42.08       43.04      5.00 o
   1   9   7      648.58      662.64     20.48 o
   2   9   7      892.06      879.22     52.42 o
   3   9   7      201.25      186.78     15.48 o
  -8   0   8      493.44      541.00     26.87 o
  -7   0   8      229.14      236.00     16.04 o
  -6   0   8       11.02       10.62      5.09 o
  -5   0   8      850.17      790.15     31.52 o
  -4   0   8     1029.63      979.92     35.72 o
  -3   0   8      449.13      425.87     18.91 o
  -2   0   8     3807.90     3566.69    102.52 o
  -1   0   8     5043.28     4775.97    133.37 o
   0   0   8     1825.06     1832.92     39.64 o
   1   0   8      706.60      754.63     14.83 o
   2   0   8     2931.89     2968.76     71.99 o
   3   0   8     1498.03     1564.51     36.32 o
   4   0   8     1519.22     1544.92     36.34 o
   5   0   8     1015.03      925.95     24.21 o
   6   0   8       82.07       97.57      6.34 o
   7   0   8      772.89      719.21     21.11 o
   8   0   8      567.93      610.23     29.75 o
  -8   1   8       14.37       17.53      4.91 o
  -7   1   8       28.76       25.17      4.69 o
  -6   1   8       45.37       39.39      4.96 o
  -5   1   8      468.05      442.77     14.88 o
  -4   1   8      352.28      354.53     12.39 o
  -3   1   8      125.52      125.91      6.56 o
  -2   1   8       42.37       44.06      3.71 o
  -1   1   8       20.09       20.48      2.63 o
   0   1   8       65.73       72.12      2.81 o
   1   1   8        2.08        4.16      0.92 o
   2   1   8      537.86      548.25     10.81 o
   3   1   8        1.55        1.58      1.21 o
   4   1   8        8.80        7.83      1.68 o
   5   1   8       44.23       34.13      2.75 o
   6   1   8        7.89        6.02      1.98 o
   7   1   8      155.97      143.61      6.70 o
   8   1   8       70.48       81.68     13.44 o
  -8   2   8      995.75     1048.97     41.19 o
  -7   2   8      652.53      644.82     20.56 o
  -6   2   8      114.38      117.47      7.73 o
  -5   2   8     1334.91     1238.25     31.11 o
  -4   2   8     1472.37     1441.12     34.16 o
  -3   2   8       47.83       44.30      5.64 o
  -2   2   8      325.84      314.59     10.34 o
  -1   2   8      941.02      962.31     16.30 o
   0   2   8      265.69      287.39      5.95 o
   1   2   8      689.24      721.76     12.86 o
   2   2   8     1262.33     1185.02     51.30 o
   3   2   8      161.02      160.37      5.05 o
   4   2   8     1037.51     1067.08     19.02 o
   5   2   8      707.63      690.62     18.01 o
   6   2   8      149.05      155.14      6.88 o
   7   2   8      318.44      316.45     16.22 o
   8   2   8      190.19      221.52     32.40 o
  -8   3   8       36.52       37.26      8.07 o
  -7   3   8        0.20        2.83      5.64 o
  -6   3   8      183.60      183.82     15.10 o
  -5   3   8        3.61        4.37      2.60 o
  -4   3   8        3.53        4.55      2.50 o
  -3   3   8        2.62        1.37      1.99 o
  -2   3   8      203.75      230.87      6.12 o
  -1   3   8       89.63       85.11      3.45 o
   0   3   8      193.07      193.98      4.70 o
   1   3   8      286.13      287.53      6.72 o
   2   3   8      405.89      442.91     11.00 o
   3   3   8        4.23        4.08      1.46 o
   4   3   8      287.18      281.43      7.48 o
   5   3   8       92.99       82.09      4.14 o
   6   3   8        1.97        4.39      1.92 o
   7   3   8       57.98       51.76      5.95 o
   8   3   8       98.15      107.77     22.89 o
  -8   4   8      258.89      259.74     12.54 o
  -7   4   8      368.52      367.77     14.72 o
  -6   4   8      188.41      176.27      9.38 o
  -5   4   8     1043.63     1041.98     27.45 o
  -4   4   8     1249.83     1261.46     30.89 o
  -3   4   8      272.19      283.75      8.29 o
  -2   4   8      385.31      429.73      9.37 o
  -1   4   8     1403.24     1415.80     23.13 o
   0   4   8      426.77      458.12      9.55 o
   1   4   8     1314.68     1342.03     22.04 o
   2   4   8      568.12      585.35     13.56 o
   3   4   8       53.00       44.86      8.70 o
   4   4   8     1443.73     1401.81     24.28 o
   5   4   8      528.69      517.95     14.33 o
   6   4   8      763.99      756.26     37.05 o
   7   4   8      500.23      517.23     54.08 o
  -7   5   8        0.00        0.52      3.27 o
  -6   5   8      101.26       95.49      7.25 o
  -5   5   8        6.45        8.20      3.32 o
  -4   5   8        8.36        7.35      2.22 o
  -3   5   8      213.26      198.96      6.10 o
  -2   5   8      138.78      154.42      6.22 o
  -1   5   8      305.97      290.85      8.45 o
   0   5   8       66.66       60.89      3.19 o
   1   5   8      225.80      226.90      6.05 o
   2   5   8       45.57       37.42      3.98 o
   3   5   8        4.30        3.84      2.46 o
   4   5   8      105.85      108.62      6.77 o
   5   5   8      128.62      113.27      6.48 o
   6   5   8       24.29       18.49      4.18 o
   7   5   8       52.22       64.75     14.60 o
  -6   6   8      247.21      243.22     11.52 o
  -5   6   8      578.17      572.28     44.79 o
  -4   6   8      154.25      156.91     11.93 o
  -3   6   8      353.14      368.86     19.02 o
  -2   6   8      838.81      907.26     30.91 o
  -1   6   8     1050.10     1062.74     22.22 o
   0   6   8      251.18      252.93     11.94 o
   1   6   8      457.85      449.02     11.35 o
   2   6   8      225.99      232.63      9.65 o
   3   6   8      258.29      249.06     10.34 o
   4   6   8      869.46      867.82     30.96 o
   5   6   8       75.56       88.02      8.45 o
   6   6   8      270.84      280.15     10.96 o
  -5   7   8        0.22        1.63      2.39 o
  -4   7   8        1.54        0.13      2.53 o
  -3   7   8        0.03        2.29      2.49 o
  -2   7   8       45.84       45.72      4.80 o
  -1   7   8      289.28      295.93     11.46 o
   0   7   8       12.52       11.22      3.06 o
   1   7   8       42.87       37.67      4.12 o
   2   7   8        1.90        0.25      2.12 o
   3   7   8       67.16       54.85      8.40 o
   4   7   8       45.08       50.41      5.28 o
   5   7   8      152.41      141.73      8.58 o
  -4   8   8       40.92       48.83      9.68 o
  -3   8   8      256.08      272.03     11.84 o
  -2   8   8      494.31      494.13     46.83 o
  -1   8   8      202.32      208.31      9.90 o
   0   8   8      466.15      464.09     15.76 o
   1   8   8      734.55      720.26     21.08 o
   2   8   8      538.22      578.85     38.93 o
   3   8   8      703.73      655.90     31.52 o
   4   8   8      520.64      491.56     27.09 o
  -2   9   8      168.82      183.22     26.10 o
  -1   9   8        3.70        2.61      3.04 o
   0   9   8      133.02      142.68      8.42 o
   1   9   8        0.51        2.59      2.99 o
  -8   1   9      395.03      403.59     16.26 o
  -7   1   9      284.41      300.14     20.24 o
  -6   1   9       95.56      101.82      9.34 o
  -5   1   9      737.28      698.54     20.81 o
  -4   1   9      515.67      480.82     15.56 o
  -3   1   9      143.91      154.65      7.63 o
  -2   1   9      944.68      873.73     46.45 o
  -1   1   9     1394.94     1391.82     24.75 o
   0   1   9      244.80      257.07      6.32 o
   1   1   9     2683.70     2237.99    366.77 o
   2   1   9      520.07      527.42     12.66 o
   3   1   9     1954.90     1871.63     66.20 o
   4   1   9     1425.93     1362.07     23.46 o
   5   1   9      301.62      333.17      8.56 o
   6   1   9      705.11      647.59     13.79 o
   7   1   9      180.76      164.98      6.19 o
   8   1   9      743.64      760.00     24.83 o
  -8   2   9       91.03       91.64      8.20 o
  -7   2   9        2.36        2.76      3.35 o
  -6   2   9       27.18       29.99      4.96 o
  -5   2   9       38.20       31.27      4.55 o
  -4   2   9       15.15       12.52      3.27 o
  -3   2   9      190.44      174.97     11.34 o
  -2   2   9       65.29       66.92      4.00 o
  -1   2   9      178.89      176.90      6.11 o
   0   2   9       28.61       36.72      4.61 o
   1   2   9        5.85        6.39      1.81 o
   2   2   9      646.43      648.16     16.24 o
   3   2   9      172.24      172.35      6.39 o
   4   2   9       13.23       17.04      2.18 o
   5   2   9      133.56      132.87      5.15 o
   6   2   9       62.76       60.09      3.88 o
   7   2   9       45.15       37.50      3.45 o
  -7   3   9      243.80      255.67     26.38 o
  -6   3   9      392.29      362.72     14.27 o
  -5   3   9     1384.67     1277.72     32.46 o
  -4   3   9      678.75      641.07     19.80 o
  -3   3   9      205.92      236.12     10.28 o
  -2   3   9     1407.61     1406.22     27.06 o
  -1   3   9     1393.14     1410.53     26.55 o
   0   3   9      891.54      909.96     14.32 o
   1   3   9      207.23      225.81      7.31 o
   2   3   9       37.47       44.15      3.99 o
   3   3   9      557.39      584.98     13.98 o
   4   3   9      412.95      403.09     10.90 o
   5   3   9      311.53      333.72      8.74 o
   6   3   9      243.12      251.06      9.21 o
   7   3   9       23.13       23.16      3.06 o
  -7   4   9       39.23       29.46      5.26 o
  -6   4   9      169.04      169.89     14.38 o
  -5   4   9        0.00        4.04      4.37 o
  -4   4   9      198.88      206.14      9.73 o
  -3   4   9       11.61        8.28      2.30 o
  -2   4   9      262.01      262.56      8.25 o
  -1   4   9      197.02      211.56      6.04 o
   0   4   9      102.97      102.12      3.62 o
   1   4   9        4.74        4.75      1.84 o
   2   4   9       89.59       91.13      4.70 o
   3   4   9      566.60      520.43     12.91 o
   4   4   9       20.89       24.82      2.88 o
   5   4   9      135.17      117.58      7.48 o
   6   4   9      163.76      168.46      7.90 o
   7   4   9       46.89       60.25      5.87 o
  -6   5   9      416.93      447.02     22.34 o
  -5   5   9      596.24      609.87     27.92 o
  -4   5   9      688.65      566.26    127.01 o
  -3   5   9      167.21      177.52      7.01 o
  -2   5   9      564.59      581.04     14.89 o
  -1   5   9      215.34      237.72      6.68 o
   0   5   9     1180.95     1215.50     20.95 o
   1   5   9      547.27      556.53     13.13 o
   2   5   9      544.61      535.30     16.61 o
   3   5   9      979.25      942.80     25.53 o
   4   5   9      324.77      317.42     12.38 o
   5   5   9      524.86      479.18     16.73 o
   6   5   9      630.77      630.88     53.61 o
  -6   6   9       66.67       58.32      6.48 o
  -5   6   9        0.06        2.27      2.97 o
  -4   6   9       44.75       43.77      5.16 o
  -3   6   9       17.04       14.71      2.83 o
  -2   6   9       81.00       75.07      6.64 o
  -1   6   9        0.82        1.78      1.48 o
   0   6   9        0.21        0.51      1.67 o
   1   6   9      236.95      218.99      7.45 o
   2   6   9        1.16        0.54      2.35 o
   3   6   9      196.72      187.24      9.18 o
   4   6   9        4.66        2.97      2.77 o
   5   6   9       30.95       26.57      4.76 o
  -5   7   9       33.55       38.83      5.51 o
  -4   7   9      600.43      608.85     19.62 o
  -3   7   9      337.29      342.13     13.08 o
  -2   7   9      322.86      342.68     17.64 o
  -1   7   9      125.49      133.75      7.64 o
   0   7   9      491.79      476.55     15.58 o
   1   7   9      381.65      410.31     14.05 o
   2   7   9      391.61      377.55     21.34 o
   3   7   9      255.78      197.52     36.22 o
   4   7   9       65.39       68.59      6.30 o
  -3   8   9        0.09        1.31      2.93 o
  -2   8   9       12.59       13.04      3.66 o
  -1   8   9        0.97        1.17      2.61 o
   0   8   9      121.14      112.91      8.40 o
   1   8   9        3.92        1.74      2.80 o
   2   8   9       17.94       18.36      6.64 o
   3   8   9        2.15        0.11      4.64 o
  -7   0  10       35.33       44.24      8.52 o
  -6   0  10      359.79      363.72     20.79 o
  -5   0  10     1115.71     1030.35     39.59 o
  -4   0  10      426.87      409.29     20.24 o
  -3   0  10      617.77      618.74     25.44 o
  -2   0  10     1017.42      974.61     34.06 o
  -1   0  10      791.10      781.08     28.59 o
   0   0  10     6790.83     6599.68    194.86 o
   1   0  10       28.05       26.10      5.20 o
   2   0  10      397.75      439.04     20.13 o
   3   0  10     1651.91     1575.22     52.97 o
   4   0  10      933.45      922.27     49.16 o
   5   0  10     1624.53     1640.70     39.91 o
   6   0  10      403.91      402.50     14.59 o
   7   0  10       54.39       51.18      5.58 o
  -7   1  10       11.80       12.56      4.38 o
  -6   1  10        2.79        4.51      3.51 o
  -5   1  10       24.08       21.91      4.30 o
  -4   1  10      240.85      238.50     10.42 o
  -3   1  10       68.53       64.70      6.08 o
  -2   1  10       90.35       85.61      4.71 o
  -1   1  10      195.06      205.28      6.05 o
   0   1  10      123.70      124.06      6.99 o
   1   1  10       80.73       93.56      6.06 o
   2   1  10       22.56       19.65      3.32 o
   3   1  10       18.68       19.72      2.66 o
   4   1  10      161.51      148.69      6.23 o
   5   1  10       25.45       27.88      2.85 o
   6   1  10       18.88       21.02      2.88 o
   7   1  10       47.63       43.64      3.72 o
  -7   2  10      319.40      345.51     15.07 o
  -6   2  10      533.18      527.19     18.48 o
  -5   2  10      584.54      552.64     18.27 o
  -4   2  10       87.06       90.38      6.64 o
  -3   2  10      128.04      116.96      6.91 o
  -2   2  10      131.18      162.78      9.80 o
  -1   2  10       84.97       83.19      3.89 o
   0   2  10     1512.60     1506.60     36.43 o
   1   2  10       40.27       50.08      4.68 o
   2   2  10      303.28      289.19     23.01 o
   3   2  10     1256.95     1174.96     24.24 o
   4   2  10      362.64      346.25     10.18 o
   5   2  10      516.60      489.26     12.95 o
   6   2  10      249.08      229.10      7.35 o
   7   2  10      213.23      205.25      7.26 o
  -7   3  10       44.56       47.87      6.40 o
  -6   3  10      283.25      257.21     12.22 o
  -5   3  10      133.83      131.26      8.31 o
  -4   3  10        0.35        2.12      2.68 o
  -3   3  10      105.41      106.25      5.51 o
  -2   3  10      126.02      127.78      7.18 o
  -1   3  10       77.91       86.09      4.01 o
   0   3  10        0.03        0.16      1.46 o
   1   3  10      832.02      605.08    175.34 o
   2   3  10       40.52       45.64      3.66 o
   3   3  10      107.57      104.45      5.26 o
   4   3  10        3.89        7.27      2.24 o
   5   3  10      135.13      133.37      6.17 o
   6   3  10        5.89        7.26      2.18 o
  -6   4  10      329.03      309.17     21.34 o
  -5   4  10      573.39      561.56     18.84 o
  -4   4  10      663.53      675.14     20.33 o
  -3   4  10     1348.70     1333.55     27.07 o
  -2   4  10      909.81      954.65     20.46 o
  -1   4  10     1437.04     1472.26     24.64 o
   0   4  10     1097.98     1149.40     23.12 o
   1   4  10      426.92      459.42     12.10 o
   2   4  10      707.40      767.07     17.47 o
   3   4  10      982.24      969.72     21.00 o
   4   4  10       92.62       98.36      5.22 o
   5   4  10      156.82      172.08      9.35 o
   6   4  10       91.49       87.59      7.10 o
  -6   5  10        6.13        4.39      3.61 o
  -5   5  10       19.93       21.58      4.60 o
  -4   5  10       23.04       27.80      3.65 o
  -3   5  10       38.11       31.86      3.64 o
  -2   5  10       53.38       46.55      3.93 o
  -1   5  10       20.60       19.40      2.43 o
   0   5  10       76.36       74.99      3.82 o
   1   5  10        0.51       -0.04      2.19 o
   2   5  10      159.74      153.77      8.24 o
   3   5  10      164.72      176.28      8.93 o
   4   5  10       21.33       22.65      4.25 o
   5   5  10        5.26        4.14      3.40 o
  -5   6  10      334.99      322.00     28.70 o
  -4   6  10      341.30      329.63     16.42 o
  -3   6  10      479.36      493.66     16.53 o
  -2   6  10       56.48       56.19      5.32 o
  -1   6  10      344.70      285.27     54.23 o
   0   6  10      286.26      291.80     10.10 o
   1   6  10      388.60      372.29     13.54 o
   2   6  10      216.20      214.16      9.90 o
   3   6  10      232.58      232.18     10.55 o
   4   6  10       23.32       20.38      4.37 o
  -3   7  10        3.34        2.78      3.07 o
  -2   7  10        4.07        3.45      3.00 o
  -1   7  10       61.47       49.05      5.23 o
   0   7  10       58.01       61.18      5.42 o
   1   7  10        1.05        1.55      4.09 o
   2   7  10        0.07       -0.22      4.20 o
   3   7  10       51.16       49.66      5.31 o
  -6   1  11     1017.00     1010.76     28.94 o
  -5   1  11      242.16      230.69     11.21 o
  -4   1  11      656.00      628.44     19.39 o
  -3   1  11      242.02      249.99     10.52 o
  -2   1  11      106.82      106.80      5.38 o
  -1   1  11     2801.13     2757.47     49.52 o
   0   1  11      591.49      585.71     18.18 o
   1   1  11       24.75       31.57      4.14 o
   2   1  11      235.56      246.87     10.40 o
   3   1  11      778.89      768.81     26.15 o
   4   1  11      684.42      649.17     19.08 o
   5   1  11      679.24      621.39     25.88 o
   6   1  11      191.40      195.49      8.01 o
  -6   2  11       45.15       51.28      6.53 o
  -5   2  11        2.30       -0.88      2.92 o
  -4   2  11      221.36      199.91      9.92 o
  -3   2  11        0.07        0.23      2.07 o
  -2   2  11      271.34      267.94      9.00 o
  -1   2  11       17.32       25.11      3.01 o
   0   2  11      126.67      121.34      7.19 o
   1   2  11        1.18        1.81      2.34 o
   2   2  11        0.13        0.50      2.31 o
   3   2  11       29.91       28.24      3.95 o
   4   2  11       95.90       85.50      5.07 o
   5   2  11       86.89       83.79      5.21 o
   6   2  11        0.04        1.13      2.33 o
  -6   3  11      148.11      148.82      9.74 o
  -5   3  11      112.80      116.47      8.23 o
  -4   3  11      725.72      654.76     20.40 o
  -3   3  11      951.19      971.05     21.56 o
  -2   3  11       78.81       80.67      4.83 o
  -1   3  11     1209.02     1226.63     25.03 o
   0   3  11     1257.45     1233.88     31.67 o
   1   3  11      221.38      227.82     10.01 o
   2   3  11      809.89      827.26     22.98 o
   3   3  11      400.30      382.01     34.21 o
   4   3  11      209.67      209.21      7.99 o
   5   3  11      657.32      634.90     16.04 o
  -5   4  11       43.68       41.95      6.19 o
  -4   4  11        4.64        2.79      2.36 o
  -3   4  11      232.55      229.85      8.70 o
  -2   4  11        0.21        0.60      1.96 o
  -1   4  11        1.12        4.79      2.15 o
   0   4  11        0.02        0.27      2.31 o
   1   4  11        2.34       -0.02      2.38 o
   2   4  11       10.34        8.08      2.41 o
   3   4  11        7.61        8.74      2.56 o
   4   4  11       26.57       30.44      4.65 o
   5   4  11        0.06        1.55      3.13 o
  -5   5  11      330.24      339.28     18.30 o
  -4   5  11      453.56      428.35     14.14 o
  -3   5  11      633.30      639.97     16.30 o
  -2   5  11      258.16      266.58      9.16 o
  -1   5  11      305.66      338.90     10.31 o
   0   5  11      755.20      790.08     22.56 o
   1   5  11      143.22       96.43     38.76 o
   2   5  11      885.30      878.53     24.89 o
   3   5  11      200.99      199.10     10.03 o
   4   5  11      123.54      118.39      7.95 o
  -3   6  11        2.96        2.09      4.42 o
  -2   6  11        6.72        6.04      3.24 o
  -1   6  11       72.82       60.82     10.34 o
   0   6  11       15.15       20.46      5.42 o
   1   6  11       31.66       28.05      4.41 o
   2   6  11       69.90       68.96      6.03 o
   3   6  11       84.94       92.83      7.05 o
  -1   7  11      129.82      134.92     11.06 o
   0   7  11      115.13      104.06     11.06 o
   1   7  11      119.18      118.33     12.05 o
  -6   0  12       99.12      106.39     11.83 o
  -5   0  12      580.51      570.75     27.32 o
  -4   0  12     1148.52     1116.94     41.58 o
  -3   0  12      176.82      168.43     12.16 o
  -2   0  12      463.92      461.42     15.54 o
  -1   0  12      458.48      445.56     22.56 o
   0   0  12      378.68      363.28     19.35 o
   1   0  12       39.49       46.34      7.19 o
   2   0  12      273.17      297.15     16.92 o
   3   0  12      134.60      155.71     11.83 o
   4   0  12      207.96      191.43     13.16 o
   5   0  12      472.54      470.22     22.34 o
  -5   1  12       12.78       10.32      4.87 o
  -4   1  12        0.47        0.75      2.89 o
  -3   1  12      177.42      175.28      7.51 o
  -2   1  12        2.34        3.91      2.39 o
  -1   1  12       19.82       23.45      4.30 o
   0   1  12       31.84       32.90      4.61 o
   1   1  12       84.67       84.39      6.33 o
   2   1  12       22.70       16.98      4.81 o
   3   1  12       33.33       40.00      4.64 o
   4   1  12       43.56       42.71      4.93 o
   5   1  12        1.96        0.24      2.70 o
  -5   2  12      332.53      324.72     17.36 o
  -4   2  12      825.56      809.03     23.63 o
  -3   2  12       14.03       15.26      3.11 o
  -2   2  12      111.94      121.03      6.18 o
  -1   2  12      739.67      780.49     23.33 o
   0   2  12      714.69      707.39     21.35 o
   1   2  12      422.58      427.88     15.13 o
   2   2  12      364.73      384.61     14.04 o
   3   2  12      298.35      299.56     11.92 o
   4   2  12      559.49      476.67     15.79 o
   5   2  12      592.53      561.61     17.78 o
  -5   3  12       42.28       34.77      5.54 o
  -4   3  12       90.13       81.84      6.46 o
  -3   3  12      228.22      219.80      9.60 o
  -2   3  12        0.02        2.15      2.19 o
  -1   3  12       14.95       19.94      4.10 o
   0   3  12       49.87       47.40      5.23 o
   1   3  12        2.24        8.16      3.32 o
   2   3  12        0.77        8.00      7.74 o
   3   3  12        5.97        4.32      2.77 o
   4   3  12       55.71       57.69      6.58 o
  -4   4  12      651.16      637.71     17.27 o
  -3   4  12      120.42      118.92      6.44 o
  -2   4  12      196.78      204.72      8.22 o
  -1   4  12     1090.86     1086.08     29.71 o
   0   4  12      507.78      517.59     25.16 o
   1   4  12      612.93      628.38     19.51 o
   2   4  12      254.92      283.31     11.60 o
   3   4  12      465.61      480.62     15.97 o
   4   4  12      538.30      450.38     56.12 o
  -3   5  12        5.85        3.11      2.72 o
  -2   5  12       90.84       89.56      5.76 o
  -1   5  12       13.17       21.06      4.34 o
   0   5  12       25.21       33.62      6.86 o
   1   5  12        1.50        3.65      4.42 o
   2   5  12        4.51        5.75      4.53 o
   3   5  12      251.38      260.21     16.04 o
  -1   6  12      319.59      269.06     16.81 o
   0   6  12       67.42       70.44      8.85 o
  -4   1  13      595.01      609.07     19.78 o
  -3   1  13      325.26      329.16      9.59 o
  -2   1  13      188.02      206.32     11.06 o
  -1   1  13      213.98      217.86     10.91 o
   0   1  13      489.99      472.31     16.77 o
   1   1  13      622.18      633.99     20.29 o
   2   1  13       61.34       80.74      6.69 o
   3   1  13       48.65       44.94      6.80 o
   4   1  13      573.51      587.07     18.84 o
  -4   2  13       17.84       10.84      3.29 o
  -3   2  13        0.53       -0.45      2.39 o
  -2   2  13      188.90      189.98     10.56 o
  -1   2  13       17.57       10.90      3.87 o
   0   2  13       70.50       79.54      6.80 o
   1   2  13        0.04        1.00      2.83 o
   2   2  13        2.02        5.47      3.12 o
   3   2  13       86.94       96.81      7.03 o
  -3   3  13      235.43      229.15     10.91 o
  -2   3  13      436.81      419.13     16.30 o
  -1   3  13      390.38      375.95     23.44 o
   0   3  13      518.27      524.26     18.04 o
   1   3  13      220.94      208.90     10.38 o
   2   3  13      313.53      329.93     13.20 o
   3   3  13      764.36      747.33     22.32 o
  -2   4  13       38.19       38.89      5.63 o
  -1   4  13       23.02       25.15      4.76 o
   0   4  13       47.77       53.03      5.94 o
   1   4  13       77.27       82.67      7.00 o
   2   4  13        7.11        5.03      3.34 o
  -2   0  14      157.83      155.04     14.16 o
  -1   0  14      188.88      186.01     14.82 o
   0   0  14      373.74      374.45     21.34 o
   1   0  14       52.46       64.92      9.29 o
  -2   1  14       64.70       64.66      7.02 o
  -1   1  14      108.58      110.34      8.21 o
   0   1  14       10.28       16.14      4.34 o
   1   1  14       48.21       53.19      6.14 o
  -1   2  14      397.42      428.78     16.77 o
   0   2  14      672.05      699.02     22.60 o
 
